# Supplementary material for: 3,3′-Bis(3-methoxy­benz­yl)-1,1′-ethyl­enediimidazolium dibromide
Source: Acta Crystallogr Sect E Struct Rep Online. 2008 Oct 9;64(Pt 11):o2086. doi: 10.1107/S1600536808031863 (PMC2959526; doi:10.1107/S1600536808031863)
Supplement: Supplementary file 1 [file e-64-o2086-sup1.cif]

##############################################################################
###                                                                        ###
###        Electronic paper (Acta Crystallographica Section E)             ###
###                                                                        ###
##############################################################################
#                                                                            #
# This CIF contains the data in a paper accepted for publication in Acta     #
# Crystallographica Section E. It conforms to the requirements of Notes      #
# for Authors for Section E, and has been peer reviewed under the auspices   #
# of the IUCr Commission on Journals.                                        #
#                                                                            #
# Full details of the Crystallographic Information File format               #
# are given in the paper "The Crystallographic Information File (CIF):       #
# a New Standard Archive File for Crystallography" by S. R. Hall, F. H.      #
# Allen and I. D. Brown [Acta Cryst. (1991), A47, 655-685].                  #
#                                                                            #
# The current version of the core CIF dictionary is obtainable from          #
# ftp://ftp.iucr.org/pub/cif_core.dic. The current version number is 2.4.    #
#                                                                            #
# Software is freely available for graphical display of the structure(s) in  #
# this CIF.  For information consult the CIF home page http://www.iucr.org/  #
# cif/home.html                                                              #
#                                                                            #
# This file may be used for bona fide research purposes within the           #
# scientific community so long as proper attribution is given to the journal # 
# article from which it was obtained.                                        #
#                                                                            #
##############################################################################
                                             
data_I
_audit_creation_method     SHELXL-97
_chemical_name_systematic
;
3,3'-Bis(3-methoxybenzyl)-1,1'-ethylenediimidazolium dibromide
;
_chemical_name_common     ?
_chemical_formula_moiety     'C24 H28 N4 O2 2+, 2(Br -)'
_chemical_formula_sum     'C24 H28 Br2 N4 O2'
_chemical_formula_iupac     'C24 H28 N4 O2 2+, 2Br -'
_chemical_formula_weight     564.32
_chemical_melting_point     ?
_symmetry_cell_setting     monoclinic
_symmetry_space_group_name_H-M     'P 21/c'
_symmetry_space_group_name_Hall     '-P 2ybc'
loop_
    _symmetry_equiv_pos_as_xyz
    'x, y, z'
    '-x, y+1/2, -z+1/2'
    '-x, -y, -z'
    'x, -y-1/2, z-1/2'
_cell_length_a     18.340(6)
_cell_length_b     5.3566(17)
_cell_length_c     12.340(4)
_cell_angle_alpha     90.00
_cell_angle_beta     91.491(9)
_cell_angle_gamma     90.00
_cell_volume     1211.9(7)
_cell_formula_units_Z     2
_cell_measurement_reflns_used     1952
_cell_measurement_theta_min     3.3
_cell_measurement_theta_max     26.3
_cell_measurement_temperature     298(2)
_exptl_crystal_description     rod
_exptl_crystal_colour     white
_exptl_crystal_size_max     0.35
_exptl_crystal_size_mid     0.20
_exptl_crystal_size_min     0.15
_exptl_crystal_density_diffrn     1.546
_exptl_crystal_density_meas     ?
_exptl_crystal_density_method     'not measured'
_exptl_crystal_F_000     572
_exptl_absorpt_coefficient_mu     3.373
_exptl_absorpt_correction_type     multi-scan
_exptl_absorpt_process_details     '(SADABS; Sheldrick, 2003)'
_exptl_absorpt_correction_T_min     0.3656
_exptl_absorpt_correction_T_max     0.6001
_exptl_special_details
;
;
_diffrn_ambient_temperature     298(2)
_diffrn_radiation_type     MoK\a
_diffrn_radiation_wavelength     0.71073
_diffrn_radiation_monochromator     graphite
_diffrn_measurement_device_type     'Bruker SMART APEXII'
_diffrn_measurement_method     \w
_diffrn_detector_area_resol_mean     ?
_diffrn_reflns_number     6855
_diffrn_reflns_av_R_equivalents     0.0501
_diffrn_reflns_av_sigmaI/netI     0.0708
_diffrn_reflns_theta_min     3.30
_diffrn_reflns_theta_max     27.00
_diffrn_reflns_theta_full     27.00
_diffrn_measured_fraction_theta_max     0.988
_diffrn_measured_fraction_theta_full     0.988
_diffrn_reflns_limit_h_min     -14
_diffrn_reflns_limit_h_max     23
_diffrn_reflns_limit_k_min     -6
_diffrn_reflns_limit_k_max     6
_diffrn_reflns_limit_l_min     -14
_diffrn_reflns_limit_l_max     15
_diffrn_standards_number     0
_diffrn_standards_interval_count     .
_diffrn_standards_interval_time     .
_diffrn_standards_decay_%     ?
_refine_special_details
;
Refinement of <i>F</i>^2^ against ALL reflections. The weighted <i>R</i>-factor
<i>wR</i> and goodness of fit <i>S</i> are based on <i>F</i>^2^, conventional
<i>R</i>-factors <i>R</i> are based on <i>F</i>, with <i>F</i> set to zero for
negative <i>F</i>^2^. The threshold expression of <i>F</i>^2^ >
\s(<i>F</i>^2^) is used only for calculating <i>R</i>-factors(gt) <i>etc</i>.
and is not relevant to the choice of reflections for refinement.
<i>R</i>-factors based on <i>F</i>^2^ are statistically about twice as large
as those based on <i>F</i>, and <i>R</i>- factors based on ALL data will be
even larger.
;
_reflns_number_total     2609
_reflns_number_gt     1838
_reflns_threshold_expression     I>2\s
_refine_ls_structure_factor_coef     Fsqd
_refine_ls_matrix_type     full
_refine_ls_R_factor_all     0.0850
_refine_ls_R_factor_gt     0.0515
_refine_ls_wR_factor_gt     0.1268
_refine_ls_wR_factor_ref     0.1432
_refine_ls_goodness_of_fit_ref     0.999
_refine_ls_restrained_S_all     0.999
_refine_ls_number_reflns     2609
_refine_ls_number_parameters     145
_refine_ls_number_restraints     0
_refine_ls_hydrogen_treatment     constr
_refine_ls_weighting_scheme     calc
_refine_ls_weighting_details
         'calc w=1/[\s^2^(Fo^2^)+(0.0825P)^2^+0.0975P] where P=(Fo^2^+2Fc^2^)/3'
_atom_sites_solution_hydrogens     difmap
_atom_sites_solution_primary     direct
_atom_sites_solution_secondary     difmap
_refine_ls_shift/su_max     0.001
_refine_ls_shift/su_mean     0.000
_refine_diff_density_max     0.712
_refine_diff_density_min     -1.237
_refine_ls_extinction_method     none
_refine_ls_extinction_coef     ?
loop_
    _atom_type_symbol
    _atom_type_description
    _atom_type_scat_dispersion_real
    _atom_type_scat_dispersion_imag
    _atom_type_scat_source
    C C 0.0033 0.0016 'International Tables Vol C Tables 4.2.6.8 and 6.1.1.4'
    H H 0.0000 0.0000 'International Tables Vol C Tables 4.2.6.8 and 6.1.1.4'
    N N 0.0061 0.0033 'International Tables Vol C Tables 4.2.6.8 and 6.1.1.4'
    O O 0.0106 0.0060 'International Tables Vol C Tables 4.2.6.8 and 6.1.1.4'
    Br Br -0.2901 2.4595 'International Tables Vol C Tables 4.2.6.8 and 6.1.1.4'
_computing_data_collection     'APEX2 (Bruker, 2004)'
_computing_cell_refinement     'APEX2 (Bruker, 2004)'
_computing_data_reduction     'APEX2 (Bruker, 2004)'
_computing_structure_solution     'SHELXTL (Sheldrick, 2008)'
_computing_structure_refinement     'SHELXTL (Sheldrick, 2008)'
_computing_molecular_graphics     'SHELXTL (Sheldrick, 2008)'
_computing_publication_material     'SHELXTL (Sheldrick, 2008)'
loop_
    _atom_site_type_symbol
    _atom_site_label
    _atom_site_fract_x
    _atom_site_fract_y
    _atom_site_fract_z
    _atom_site_U_iso_or_equiv
    _atom_site_adp_type
    _atom_site_calc_flag
    _atom_site_refinement_flags
    _atom_site_occupancy
    _atom_site_disorder_assembly
    _atom_site_disorder_group
    N N1 0.43660(17) 0.3916(6) 0.1046(3) 0.0292(7) Uani d . 1 . .
    N N2 0.33797(15) 0.2134(6) 0.1563(2) 0.0272(7) Uani d . 1 . .
    O O1 0.09061(18) 0.8336(7) 0.1978(3) 0.0551(9) Uani d . 1 . .
    Br Br1 0.34564(2) 0.59558(9) 0.39315(4) 0.0443(2) Uani d . 1 . .
    C C1 0.3639(2) 0.4034(7) 0.1010(3) 0.0318(9) Uani d . 1 . .
    H H1A 0.3361 0.5252 0.0655 0.038 Uiso calc R 1 . .
    C C2 0.3950(2) 0.0735(7) 0.1966(3) 0.0305(9) Uani d . 1 . .
    H H2A 0.3917 -0.0702 0.2385 0.037 Uiso calc R 1 . .
    C C3 0.4573(2) 0.1845(8) 0.1637(3) 0.0331(9) Uani d . 1 . .
    H H3A 0.5048 0.1309 0.1783 0.040 Uiso calc R 1 . .
    C C4 0.4858(2) 0.5616(7) 0.0499(3) 0.0301(9) Uani d . 1 . .
    H H4A 0.5262 0.6056 0.0984 0.036 Uiso calc R 1 . .
    H H4B 0.4600 0.7136 0.0299 0.036 Uiso calc R 1 . .
    C C5 0.2612(2) 0.1516(9) 0.1779(4) 0.0478(13) Uani d . 1 . .
    H H5A 0.2538 0.1573 0.2554 0.057 Uiso calc R 1 . .
    H H5B 0.2511 -0.0173 0.1534 0.057 Uiso calc R 1 . .
    C C6 0.2085(2) 0.3286(8) 0.1218(4) 0.0353(10) Uani d . 1 . .
    C C7 0.1942(2) 0.3068(10) 0.0106(4) 0.0504(12) Uani d . 1 . .
    H H7A 0.2172 0.1854 -0.0300 0.060 Uiso calc R 1 . .
    C C8 0.1452(3) 0.4690(11) -0.0375(4) 0.0549(13) Uani d . 1 . .
    H H8A 0.1360 0.4578 -0.1119 0.066 Uiso calc R 1 . .
    C C9 0.1094(2) 0.6460(9) 0.0203(4) 0.0470(12) Uani d . 1 . .
    H H9A 0.0763 0.7530 -0.0142 0.056 Uiso calc R 1 . .
    C C10 0.1230(2) 0.6648(8) 0.1315(4) 0.0375(10) Uani d . 1 . .
    C C11 0.1735(2) 0.5067(9) 0.1817(4) 0.0361(9) Uani d . 1 . .
    H H11A 0.1835 0.5211 0.2557 0.043 Uiso calc R 1 . .
    C C12 0.0360(3) 0.9930(12) 0.1522(5) 0.0641(15) Uani d . 1 . .
    H H12A 0.0182 1.1019 0.2073 0.096 Uiso calc R 1 . .
    H H12B -0.0035 0.8940 0.1231 0.096 Uiso calc R 1 . .
    H H12C 0.0564 1.0909 0.0953 0.096 Uiso calc R 1 . .
loop_
    _atom_site_aniso_label
    _atom_site_aniso_U_11
    _atom_site_aniso_U_22
    _atom_site_aniso_U_33
    _atom_site_aniso_U_12
    _atom_site_aniso_U_13
    _atom_site_aniso_U_23
    N1 0.0268(16) 0.0313(18) 0.0295(17) -0.0003(13) 0.0001(13) 0.0021(14)
    N2 0.0241(16) 0.0276(18) 0.0298(17) 0.0021(13) -0.0011(13) 0.0040(14)
    O1 0.053(2) 0.053(2) 0.060(2) 0.0171(16) -0.0040(16) -0.0099(17)
    Br1 0.0467(3) 0.0480(3) 0.0380(3) -0.0161(2) -0.00102(19) 0.0012(2)
    C1 0.030(2) 0.030(2) 0.036(2) 0.0073(16) -0.0012(16) 0.0039(17)
    C2 0.029(2) 0.030(2) 0.032(2) -0.0002(16) -0.0018(16) 0.0090(17)
    C3 0.029(2) 0.036(2) 0.034(2) 0.0047(17) -0.0043(16) 0.0071(18)
    C4 0.031(2) 0.031(2) 0.028(2) -0.0029(16) -0.0002(16) 0.0006(16)
    C5 0.021(2) 0.051(3) 0.071(3) -0.0005(19) 0.004(2) 0.024(2)
    C6 0.0225(19) 0.037(2) 0.047(2) -0.0039(17) -0.0012(17) 0.0074(19)
    C7 0.038(3) 0.059(3) 0.055(3) 0.008(2) 0.007(2) -0.008(3)
    C8 0.054(3) 0.075(4) 0.036(3) 0.009(3) -0.006(2) -0.002(2)
    C9 0.036(2) 0.055(3) 0.049(3) 0.011(2) -0.006(2) 0.010(2)
    C10 0.029(2) 0.037(2) 0.046(3) -0.0011(18) 0.0003(18) -0.0017(19)
    C11 0.028(2) 0.043(2) 0.038(2) -0.0042(19) -0.0045(17) 0.003(2)
    C12 0.052(3) 0.056(3) 0.084(4) 0.020(3) 0.003(3) -0.006(3)
_geom_special_details
;
All e.s.d.'s (except the e.s.d. in the dihedral angle between two l.s. planes)
are estimated using the full covariance matrix. The cell e.s.d.'s are taken
into account individually in the estimation of e.s.d.'s in distances, angles
and torsion angles; correlations between e.s.d.'s in cell parameters are only
used when they are defined by crystal symmetry. An approximate (isotropic)
treatment of cell e.s.d.'s is used for estimating e.s.d.'s involving l.s.
planes.
;
loop_
    _geom_bond_atom_site_label_1
    _geom_bond_atom_site_label_2
    _geom_bond_site_symmetry_2
    _geom_bond_distance
    _geom_bond_publ_flag
    N1 C1 . 1.334(5) ?
    N1 C3 . 1.375(5) ?
    N1 C4 . 1.460(5) ?
    N2 C1 . 1.321(5) ?
    N2 C2 . 1.369(5) ?
    N2 C5 . 1.477(5) ?
    O1 C10 . 1.366(5) ?
    O1 C12 . 1.422(6) ?
    C1 H1A . 0.9300 ?
    C2 C3 . 1.360(6) ?
    C2 H2A . 0.9300 ?
    C3 H3A . 0.9300 ?
    C4 C4 3_665 1.502(7) ?
    C4 H4A . 0.9700 ?
    C4 H4B . 0.9700 ?
    C5 C6 . 1.509(6) ?
    C5 H5A . 0.9700 ?
    C5 H5B . 0.9700 ?
    C6 C11 . 1.376(6) ?
    C6 C7 . 1.396(6) ?
    C7 C8 . 1.374(7) ?
    C7 H7A . 0.9300 ?
    C8 C9 . 1.365(7) ?
    C8 H8A . 0.9300 ?
    C9 C10 . 1.391(6) ?
    C9 H9A . 0.9300 ?
    C10 C11 . 1.389(6) ?
    C11 H11A . 0.9300 ?
    C12 H12A . 0.9600 ?
    C12 H12B . 0.9600 ?
    C12 H12C . 0.9600 ?
loop_
    _geom_angle_atom_site_label_1
    _geom_angle_atom_site_label_2
    _geom_angle_atom_site_label_3
    _geom_angle_site_symmetry_1
    _geom_angle_site_symmetry_3
    _geom_angle
    _geom_angle_publ_flag
    C1 N1 C3 . . 108.6(3) ?
    C1 N1 C4 . . 125.7(3) ?
    C3 N1 C4 . . 125.6(3) ?
    C1 N2 C2 . . 109.1(3) ?
    C1 N2 C5 . . 128.6(3) ?
    C2 N2 C5 . . 122.3(3) ?
    C10 O1 C12 . . 118.2(4) ?
    N2 C1 N1 . . 108.6(3) ?
    N2 C1 H1A . . 125.7 ?
    N1 C1 H1A . . 125.7 ?
    C3 C2 N2 . . 107.0(3) ?
    C3 C2 H2A . . 126.5 ?
    N2 C2 H2A . . 126.5 ?
    C2 C3 N1 . . 106.7(3) ?
    C2 C3 H3A . . 126.6 ?
    N1 C3 H3A . . 126.6 ?
    N1 C4 C4 . 3_665 109.6(4) ?
    N1 C4 H4A . . 109.7 ?
    C4 C4 H4A 3_665 . 109.7 ?
    N1 C4 H4B . . 109.7 ?
    C4 C4 H4B 3_665 . 109.7 ?
    H4A C4 H4B . . 108.2 ?
    N2 C5 C6 . . 112.3(3) ?
    N2 C5 H5A . . 109.2 ?
    C6 C5 H5A . . 109.2 ?
    N2 C5 H5B . . 109.2 ?
    C6 C5 H5B . . 109.2 ?
    H5A C5 H5B . . 107.9 ?
    C11 C6 C7 . . 120.5(4) ?
    C11 C6 C5 . . 119.5(4) ?
    C7 C6 C5 . . 120.0(4) ?
    C8 C7 C6 . . 118.5(5) ?
    C8 C7 H7A . . 120.8 ?
    C6 C7 H7A . . 120.8 ?
    C9 C8 C7 . . 122.1(5) ?
    C9 C8 H8A . . 119.0 ?
    C7 C8 H8A . . 119.0 ?
    C8 C9 C10 . . 119.4(4) ?
    C8 C9 H9A . . 120.3 ?
    C10 C9 H9A . . 120.3 ?
    O1 C10 C11 . . 115.5(4) ?
    O1 C10 C9 . . 124.7(4) ?
    C11 C10 C9 . . 119.7(4) ?
    C6 C11 C10 . . 119.9(4) ?
    C6 C11 H11A . . 120.1 ?
    C10 C11 H11A . . 120.1 ?
    O1 C12 H12A . . 109.5 ?
    O1 C12 H12B . . 109.5 ?
    H12A C12 H12B . . 109.5 ?
    O1 C12 H12C . . 109.5 ?
    H12A C12 H12C . . 109.5 ?
    H12B C12 H12C . . 109.5 ?
loop_
    _geom_hbond_atom_site_label_D
    _geom_hbond_atom_site_label_H
    _geom_hbond_atom_site_label_A
    _geom_hbond_site_symmetry_A
    _geom_hbond_distance_DH
    _geom_hbond_distance_HA
    _geom_hbond_distance_DA
    _geom_hbond_angle_DHA
    C2 H2A Br1 1_545 0.93 2.77 3.657(4) 160.9
    C3 H3A Br1 2_645 0.93 2.91 3.729(4) 147.8
    C4 H4B Br1 4_575 0.97 2.85 3.669(4) 143.0
data_global
_journal_date_recd_electronic     2008-09-30
_journal_date_accepted     2008-10-03
_journal_name_full     'Acta Crystallographica, Section E'
_journal_year     2008
_journal_volume     64
_journal_issue     11
_journal_page_first     o2086
_journal_page_last     o2086
_journal_paper_category     QO
_journal_coeditor_code     WN2283
_publ_contact_author_name     'Professor Hon Man Lee'
_publ_contact_author_address
;
National Changhua University of Education
Department of Chemistry
Changhua 50058
Taiwan
;
_publ_contact_author_email     'leehm@cc.ncue.edu.tw'
_publ_contact_author_fax     '886-4-7211190'
_publ_contact_author_phone     '886-4-7232105x3523'
_publ_section_title
;
3,3'-Bis(3-methoxybenzyl)-1,1'-ethylenediimidazolium dibromide
;
loop_
    _publ_author_name
    _publ_author_footnote
    _publ_author_address
    'Lee, Hon Man' .
;
National Changhua University of Education
Department of Chemistry
Changhua 50058
Taiwan
;
    'Lu, Chi-Ying' .
;
National Changhua University of Education
Department of Chemistry
Changhua 50058
Taiwan
;
_publ_section_synopsis     .
