# Supplementary material for: 3,3′-Bis(3-methoxy­benz­yl)-1,1′-ethyl­enediimidazolium dibromide
Source: Acta Crystallogr Sect E Struct Rep Online. 2008 Oct 9;64(Pt 11):o2086. doi: 10.1107/S1600536808031863 (PMC2959526; doi:10.1107/S1600536808031863)
Supplement: Supplementary file 2 [file e-64-o2086-Isup2.hkl]

# 
# h,k,l, Fc-squared, Fo-squared, sigma(Fo-squared) and status flag 
# 
data_I
_shelx_title ' lcy135b in P2(1)/c' 
_shelx_refln_list_code          4 
_shelx_F_calc_maximum      179.06 
_exptl_crystal_F_000       572.00 
_reflns_d_resolution_high  0.7828 
 
loop_ 
 _symmetry_equiv_pos_as_xyz 
 'x, y, z' 
 '-x, y+1/2, -z+1/2' 
 '-x, -y, -z' 
 'x, -y-1/2, z-1/2' 
 
_cell_length_a    18.3405 
_cell_length_b     5.3566 
_cell_length_c    12.3402 
_cell_angle_alpha  90.000 
_cell_angle_beta   91.491 
_cell_angle_gamma  90.000 
 
_shelx_F_squared_multiplier     1.000 
 
loop_ 
 _refln_index_h 
 _refln_index_k 
 _refln_index_l 
 _refln_F_squared_calc 
 _refln_F_squared_meas 
 _refln_F_squared_sigma 
 _refln_observed_status 
   5   0   0      313.14      387.30     35.57 o 
   6   0   0    10259.62    10659.22    665.01 o 
   7   0   0    11373.70    11689.91    729.39 o 
   8   0   0      281.93      359.28     37.64 o 
   9   0   0     7373.07     8685.82    544.75 o 
  10   0   0     5595.75     6694.13    422.49 o 
  11   0   0     1887.09     2325.77    155.05 o 
  12   0   0     1069.50     1504.21    107.70 o 
  13   0   0     6241.93     7028.36    316.92 o 
  14   0   0      217.79      340.37     62.42 o 
  15   0   0      583.37      593.82     50.92 o 
  16   0   0     1552.05     1690.80     86.03 o 
  17   0   0      141.88      171.08     23.29 o 
  18   0   0       83.54      105.09     44.00 o 
  19   0   0      650.67      725.90     75.14 o 
  20   0   0      565.35      697.56     49.95 o 
  21   0   0       42.45       49.60     32.57 o 
  22   0   0      317.13      299.34     36.90 o 
  23   0   0      443.58      383.80     53.32 o 
   1   1   0       66.57       47.73      3.91 o 
   2   1   0      574.56      513.84     16.44 o 
   3   1   0     3747.20     3410.82     89.76 o 
   4   1   0    10000.65     9604.25    255.08 o 
   5   1   0     5274.28     5228.67    139.41 o 
   6   1   0      343.26      400.97     12.20 o 
   7   1   0      302.27      327.01     11.13 o 
   8   1   0     2027.88     1958.58     62.37 o 
   9   1   0      267.62      264.51     15.93 o 
  10   1   0      163.48      151.88     15.26 o 
  11   1   0      347.61      255.78     15.23 o 
  12   1   0      205.73      157.30     15.17 o 
  13   1   0      366.39      370.37     44.25 o 
  14   1   0      209.16      190.51     21.35 o 
  15   1   0      501.83      548.01     51.24 o 
  16   1   0      440.68      471.74     28.51 o 
  17   1   0      128.35      135.65     20.06 o 
  18   1   0      347.15      345.10     22.41 o 
  19   1   0       11.70       13.27     15.44 o 
  20   1   0       99.22       89.62     22.87 o 
  21   1   0       32.01        9.41     18.00 o 
  22   1   0       20.07       21.71     21.72 o 
  23   1   0        5.18       14.31     23.89 o 
   0   2   0     1473.32     1184.19     51.66 o 
   1   2   0      443.08      377.25     14.49 o 
   2   2   0      148.89      159.08      7.99 o 
   3   2   0      766.72      686.28     20.86 o 
   4   2   0      783.71      710.56     24.12 o 
   5   2   0      597.86      624.09     19.63 o 
   6   2   0     1744.88     1744.99     44.58 o 
   7   2   0       57.26       48.18      5.37 o 
   8   2   0      454.95      470.32     17.60 o 
   9   2   0      709.18      715.07     23.61 o 
  10   2   0      797.17      829.31     26.76 o 
  11   2   0        2.23        0.14      8.46 o 
  12   2   0       70.37       73.98     10.53 o 
  13   2   0      130.64      158.70     16.05 o 
  14   2   0      148.07      141.59     16.54 o 
  15   2   0      366.54      269.58     23.22 o 
  16   2   0       72.89       87.90     17.63 o 
  17   2   0      168.62      127.36     20.14 o 
  18   2   0       13.81       16.22     35.03 o 
  19   2   0       27.13       -0.75     54.26 o 
  20   2   0       28.14       31.73     43.42 o 
  21   2   0       14.44      -10.97     21.95 o 
  22   2   0        2.59       -3.54     28.10 o 
   1   3   0     2869.60     2606.09     78.38 o 
   2   3   0     2584.93     2247.24     78.89 o 
   3   3   0        4.67       10.99     16.45 o 
   4   3   0     2724.82     2592.33     79.42 o 
   5   3   0     4733.68     4594.48    137.70 o 
   6   3   0      547.86      572.17     36.11 o 
   7   3   0     1874.51     1865.28     60.02 o 
   8   3   0     5104.63     5249.04    144.69 o 
   9   3   0     1162.28     1174.70     40.67 o 
  10   3   0      164.97      180.98     16.34 o 
  11   3   0     1117.67     1133.78     48.21 o 
  12   3   0     1100.74     1165.21     50.56 o 
  13   3   0      206.74      217.77     25.38 o 
  14   3   0     1395.91     1497.73     78.48 o 
  15   3   0     1051.38     1035.43     61.36 o 
  16   3   0      105.89      150.36     27.64 o 
  17   3   0      401.47      397.21     38.74 o 
  18   3   0      517.86      524.57     87.98 o 
  19   3   0       47.52       81.26     33.09 o 
  20   3   0       86.51       10.21     66.11 o 
  21   3   0      233.51      303.44     49.38 o 
   0   4   0     2439.73     2179.52    138.05 o 
   1   4   0      837.00      780.33     44.66 o 
   2   4   0       99.96       75.01     17.85 o 
   3   4   0     1050.85     1035.84     56.43 o 
   4   4   0      807.05      860.10     47.01 o 
   5   4   0      209.18      193.75     22.20 o 
   6   4   0       96.42       64.57     18.60 o 
   7   4   0      506.63      501.89     36.98 o 
   8   4   0       54.53       79.17     13.01 o 
   9   4   0     1387.76     1361.38     47.99 o 
  10   4   0      302.00      281.99     35.34 o 
  11   4   0       94.04      100.81     19.44 o 
  12   4   0      134.48      141.35     26.41 o 
  13   4   0      565.63      586.90     35.19 o 
  14   4   0       92.15      112.49     28.49 o 
  15   4   0      102.80       94.26     35.91 o 
  16   4   0       91.82       94.52     38.09 o 
  17   4   0        4.35      -15.78     31.56 o 
  18   4   0       41.76       36.83     33.54 o 
  19   4   0       29.40      104.42     38.16 o 
   1   5   0        0.92        6.76     22.38 o 
   2   5   0      124.59      124.56     25.24 o 
   3   5   0       95.97      117.35     62.39 o 
   4   5   0       89.83       74.16     23.94 o 
   5   5   0       80.44       67.77     23.16 o 
   6   5   0       98.56       89.28     24.64 o 
   7   5   0       77.09       61.43     24.14 o 
   8   5   0       12.93       26.94     22.74 o 
   9   5   0      102.56       99.55     23.56 o 
  10   5   0      131.22      152.11     25.37 o 
  11   5   0        5.55       -8.03     19.35 o 
  12   5   0       60.63       86.85     22.67 o 
  13   5   0       77.39       93.65     24.26 o 
  14   5   0        0.89      -12.47     28.11 o 
  15   5   0       75.05      108.71     33.56 o 
   0   6   0      132.71      111.80     40.65 o 
   1   6   0      616.50      640.11     47.89 o 
   2   6   0        1.06       -1.80     32.34 o 
   3   6   0      667.25      574.43     44.10 o 
   4   6   0      261.33      307.26     36.88 o 
   5   6   0        6.73       11.68     28.66 o 
   6   6   0      228.02      262.04     36.88 o 
   7   6   0      278.44      293.58     59.04 o 
   8   6   0       53.54       92.63     31.03 o 
   9   6   0       21.40       15.70     37.02 o 
  10   6   0      207.49      211.41     61.65 o 
  11   6   0       19.45       27.15     28.65 o 
 -23   1   1      127.06       94.05     30.63 o 
 -22   1   1        2.85       -9.15     24.70 o 
 -21   1   1      118.32      127.31     27.55 o 
 -20   1   1      268.84      286.28     22.78 o 
 -19   1   1      527.47      576.51     31.27 o 
 -18   1   1      177.90      228.42     20.05 o 
 -17   1   1      263.64      312.94     20.59 o 
 -16   1   1      151.58      168.44     16.18 o 
 -15   1   1       24.87       31.49     12.23 o 
 -14   1   1      501.27      480.00     67.78 o 
 -13   1   1      226.96      224.06     19.77 o 
 -12   1   1       75.67       55.73     12.39 o 
 -11   1   1     2433.98     2224.52     72.04 o 
 -10   1   1     2687.77     2564.35     81.64 o 
  -9   1   1      151.34      178.58      8.90 o 
  -8   1   1     2974.72     2975.02     82.39 o 
  -7   1   1     9439.79     8971.57    243.73 o 
  -6   1   1      141.99      145.61      6.79 o 
  -5   1   1     7291.97     6637.29    201.00 o 
  -4   1   1      404.48      378.54     17.23 o 
  -3   1   1    19864.07    18327.31    625.89 o 
  -2   1   1      521.66      491.41     23.94 o 
  -1   1   1     5833.64     5851.99    240.69 o 
   0   1   1      153.28      194.04     14.67 o 
   1   1   1      397.14      375.14     19.29 o 
   2   1   1     5065.26     5109.67    175.51 o 
   3   1   1    17368.64    17221.29    515.31 o 
   4   1   1      566.37      580.89     20.02 o 
   5   1   1     6917.10     7097.79    213.34 o 
   6   1   1     2340.81     2315.73     57.78 o 
   7   1   1      114.79       90.62      5.00 o 
   8   1   1     2946.13     2905.22     91.01 o 
   9   1   1     2153.32     2011.79     64.42 o 
  10   1   1     1522.94     1379.01     51.61 o 
  11   1   1      471.44      459.16     28.37 o 
  12   1   1     3516.06     2913.42    193.37 o 
  13   1   1     1607.39     1480.11     86.00 o 
  14   1   1      190.53      217.13     20.24 o 
  15   1   1     1361.18     1488.48     63.85 o 
  16   1   1     2673.09     2685.16    105.68 o 
  17   1   1      216.73      326.92     25.82 o 
  18   1   1      316.91      375.22     27.77 o 
  19   1   1      217.49      246.32     25.55 o 
  20   1   1      153.05      150.61     26.90 o 
  21   1   1       28.63       37.96     18.44 o 
  22   1   1      146.58      133.62     21.36 o 
  23   1   1       54.41       44.78     24.62 o 
 -22   2   1      126.24       97.59     35.61 o 
 -21   2   1       55.78        3.38     35.72 o 
 -20   2   1        2.15      -11.04     22.09 o 
 -19   2   1      779.79      634.72     36.74 o 
 -18   2   1      460.91      309.46     41.26 o 
 -17   2   1       63.55       70.46     23.88 o 
 -16   2   1      280.26      286.92     23.87 o 
 -15   2   1     3419.58     3114.41    119.48 o 
 -14   2   1      399.96      398.24     31.72 o 
 -13   2   1     1829.25     1822.75     72.34 o 
 -12   2   1     3210.06     3273.02    104.44 o 
 -11   2   1     2376.17     2415.30     77.84 o 
 -10   2   1      859.93      830.98     24.12 o 
  -9   2   1     1050.81      954.02     26.62 o 
  -8   2   1      896.74      914.34     28.48 o 
  -7   2   1      311.22      324.85     13.55 o 
  -6   2   1    10298.72     9897.89    269.09 o 
  -5   2   1     6462.54     6252.07    189.75 o 
  -4   2   1       21.46       46.62      7.50 o 
  -3   2   1     3626.57     3330.54    116.17 o 
  -2   2   1     9939.42     9557.14    393.48 o 
  -1   2   1      273.88      270.16     33.73 o 
   0   2   1     4856.22     4609.74    191.73 o 
   1   2   1    12926.61    12419.65    425.89 o 
   2   2   1     2260.63     2267.88    109.83 o 
   3   2   1     1576.42     1578.05     48.79 o 
   4   2   1     2618.67     2514.71     75.73 o 
   5   2   1     1868.45     1830.42     50.62 o 
   6   2   1        8.22       -1.02      5.24 o 
   7   2   1     3955.95     3881.84     96.72 o 
   8   2   1     5147.35     5061.50    125.48 o 
   9   2   1       11.64        8.48      5.95 o 
  10   2   1     3259.29     3227.97    102.26 o 
  11   2   1     2092.71     1995.85     65.56 o 
  12   2   1      304.39      298.56     16.12 o 
  13   2   1      223.68      250.40     18.62 o 
  14   2   1      142.70      100.51     26.04 o 
  15   2   1       19.06        8.19     14.46 o 
  16   2   1      354.11      286.86     56.99 o 
  17   2   1      628.89      447.06     39.49 o 
  18   2   1        6.67      -12.19     24.38 o 
  19   2   1       33.72       -7.30     28.85 o 
  20   2   1      418.44      450.87     45.51 o 
  21   2   1      243.14      164.09     37.64 o 
  22   2   1       17.79       -9.81     35.10 o 
 -21   3   1        0.65      -19.46     38.92 o 
 -20   3   1       18.63       26.47     27.50 o 
 -19   3   1      126.30       48.44     45.20 o 
 -18   3   1       48.98       60.38     29.52 o 
 -17   3   1        1.06       31.67     25.33 o 
 -16   3   1      148.45      162.55     27.81 o 
 -15   3   1       45.80       35.81     20.89 o 
 -14   3   1       71.00       49.61     20.04 o 
 -13   3   1      308.74      351.18     23.63 o 
 -12   3   1     1034.98     1013.22     49.41 o 
 -11   3   1       78.10       82.22     11.85 o 
 -10   3   1     2126.52     2014.34     53.04 o 
  -9   3   1       19.85       23.94      7.32 o 
  -8   3   1       33.32       36.02      7.11 o 
  -7   3   1       75.66       64.25     10.68 o 
  -6   3   1      104.96      108.56     10.20 o 
  -5   3   1       58.56       65.14      9.12 o 
  -4   3   1       31.12       -1.77     10.94 o 
  -3   3   1      250.16      301.32     25.23 o 
  -2   3   1        1.73       -0.40      9.15 o 
  -1   3   1      261.65      256.07     15.80 o 
   0   3   1       38.68       45.76     11.41 o 
   1   3   1      421.75      419.37     21.07 o 
   2   3   1      131.71      127.30     11.97 o 
   3   3   1      303.69      295.71     15.28 o 
   4   3   1        0.17       -0.67      9.41 o 
   5   3   1      866.46      852.41     29.98 o 
   6   3   1     1071.19     1178.82     39.76 o 
   7   3   1        0.69       -3.85      7.70 o 
   8   3   1        3.70        8.00      9.29 o 
   9   3   1       16.28       21.99      9.80 o 
  10   3   1       80.02       80.06     14.18 o 
  11   3   1       38.01       28.39     13.32 o 
  12   3   1      514.41      507.87     40.39 o 
  13   3   1       31.85       38.20     19.98 o 
  14   3   1      221.10      208.89     27.62 o 
  15   3   1      159.60      162.26     27.55 o 
  16   3   1      115.14       82.23     25.97 o 
  17   3   1       13.32      -17.36     35.84 o 
  18   3   1       37.06       -6.79     29.46 o 
  19   3   1       17.93      -20.51     41.03 o 
  20   3   1       23.86       -2.52     36.85 o 
 -18   4   1      142.93      195.28     99.65 o 
 -17   4   1        1.51       -1.96     29.79 o 
 -16   4   1      351.99      385.76     94.09 o 
 -15   4   1       40.65       63.25     28.94 o 
 -14   4   1       47.54       63.00     33.36 o 
 -13   4   1      239.77      352.21     43.00 o 
 -12   4   1      877.47      932.72     45.62 o 
 -11   4   1      362.04      381.33     25.12 o 
 -10   4   1      100.10      106.11     16.76 o 
  -9   4   1      774.86      852.14     34.05 o 
  -8   4   1      250.74      284.76     17.88 o 
  -7   4   1      503.01      467.99     28.09 o 
  -6   4   1      110.67      116.80     18.39 o 
  -5   4   1      640.84      571.46     31.74 o 
  -4   4   1        5.14       -3.01     12.76 o 
  -3   4   1      962.00      844.83     36.40 o 
  -2   4   1     1225.79      957.41     39.74 o 
  -1   4   1      446.11      407.49     24.10 o 
   0   4   1      333.65      315.64     21.44 o 
   1   4   1      815.95      790.22     36.76 o 
   2   4   1      596.81      454.23     32.87 o 
   3   4   1       20.29       16.54     13.57 o 
   4   4   1     1522.14     1556.78     59.41 o 
   5   4   1     1336.64     1266.99     61.86 o 
   6   4   1       52.79       51.85     24.30 o 
   7   4   1      793.72      822.70     38.15 o 
   8   4   1      470.63      494.27     25.03 o 
   9   4   1      888.52      882.57     35.21 o 
  10   4   1       47.57       25.11     16.05 o 
  11   4   1      700.76      760.09     47.42 o 
  12   4   1      211.11      238.32     22.76 o 
  13   4   1       21.49       -7.65     18.88 o 
  14   4   1      257.86      346.02     35.94 o 
  15   4   1       66.89       86.56     30.21 o 
  16   4   1       30.88        7.47     36.82 o 
  17   4   1      118.51      172.73     37.24 o 
  18   4   1      284.60      436.52     79.61 o 
 -15   5   1        0.39       24.89     29.78 o 
 -14   5   1      157.94      186.58     33.08 o 
 -13   5   1      155.39      212.93     27.79 o 
 -12   5   1       28.98       12.19     20.59 o 
 -11   5   1      468.39      427.34     71.49 o 
 -10   5   1      255.60      256.95     29.37 o 
  -9   5   1       20.39       13.86     17.11 o 
  -8   5   1      662.64      706.79     64.04 o 
  -7   5   1     1033.34     1080.15     72.71 o 
  -6   5   1      301.44      280.11     29.63 o 
  -5   5   1      191.68      210.24     27.40 o 
  -4   5   1     1415.48     1367.52     70.24 o 
  -3   5   1       24.72       16.87     21.10 o 
  -2   5   1       68.57       69.50     23.36 o 
  -1   5   1      517.54      528.76     38.04 o 
   0   5   1      381.68      322.68     30.91 o 
   1   5   1      211.02      202.50     27.16 o 
   2   5   1     2089.83     2058.23     96.39 o 
   3   5   1      760.87      730.17     46.81 o 
   4   5   1        9.08      -10.87     21.74 o 
   5   5   1      156.84      134.91     26.25 o 
   6   5   1      677.53      756.68     48.39 o 
   7   5   1        4.30       25.58     23.61 o 
   8   5   1      538.14      544.83     32.63 o 
   9   5   1      711.31      703.26     45.47 o 
  10   5   1       10.64       27.84     19.43 o 
  11   5   1      341.84      346.94     27.98 o 
  12   5   1      580.45      657.98     40.59 o 
  13   5   1      251.86      263.33     29.58 o 
  14   5   1        9.04      -14.97     29.93 o 
  15   5   1      478.28      701.22     75.06 o 
 -11   6   1      130.01      111.22     31.49 o 
 -10   6   1       21.26       -7.35     27.04 o 
  -9   6   1       26.69       47.29     26.44 o 
  -8   6   1      101.83       63.56     31.03 o 
  -7   6   1       56.86       68.43     31.14 o 
  -6   6   1        1.93       -0.70     29.50 o 
  -5   6   1       60.64       63.41     30.37 o 
  -4   6   1       42.50       42.36     29.84 o 
  -3   6   1       80.00       62.89     47.33 o 
  -2   6   1      367.07      339.02     38.46 o 
  -1   6   1      111.54       75.93     29.61 o 
   0   6   1        3.73       -0.07     27.94 o 
   1   6   1       12.69      -15.07     31.10 o 
   2   6   1       97.28       65.02     30.79 o 
   3   6   1        1.23      -14.63     29.26 o 
   4   6   1       19.26       23.87     29.32 o 
   5   6   1        8.61      -14.10     28.21 o 
   6   6   1       12.31        4.66     41.05 o 
   7   6   1      138.29      132.42     32.42 o 
   8   6   1       87.84       86.57     25.65 o 
   9   6   1        1.59      -13.09     26.18 o 
  10   6   1       25.62       22.04     28.62 o 
  11   6   1       40.87       36.51     29.86 o 
 -23   0   2       37.51       38.32     41.97 o 
 -22   0   2       86.15       31.21     37.38 o 
 -21   0   2      110.72       92.81     38.73 o 
 -20   0   2      297.61      341.23     47.98 o 
 -19   0   2      245.15      395.19     49.00 o 
 -18   0   2     1310.23     1403.20    107.74 o 
 -17   0   2      664.02      694.16     47.51 o 
 -16   0   2      146.79      155.91     30.35 o 
 -15   0   2     2056.31     2109.20    102.96 o 
 -14   0   2     3018.84     3136.18    146.49 o 
 -13   0   2      486.97      592.66     39.45 o 
 -12   0   2      735.14      689.04     69.36 o 
 -11   0   2     3069.18     2523.18    111.11 o 
 -10   0   2      638.21      567.31     26.07 o 
  -9   0   2      133.06       99.83      9.81 o 
  -8   0   2     3310.80     2958.68    106.18 o 
  -7   0   2     2704.32     2843.75    124.32 o 
  -6   0   2      203.53      236.03     14.15 o 
  -5   0   2    13433.64    12492.67    536.05 o 
  -4   0   2    11840.81    10214.06    504.68 o 
  -3   0   2      180.70      178.00     13.27 o 
  -1   0   2      493.20      459.20     31.55 o 
   0   0   2      581.42      695.96     45.92 o 
   1   0   2     2306.91     2530.19    148.80 o 
   2   0   2     9735.06    11979.28    695.24 o 
   3   0   2     4482.44     4612.54    197.07 o 
   5   0   2    20071.21    23261.62    985.05 o 
   6   0   2     7401.21     8133.77    346.81 o 
   7   0   2       76.79      101.27     20.08 o 
   8   0   2     2130.67     2537.94    166.74 o 
   9   0   2     4280.93     5339.45    339.54 o 
  10   0   2       20.12       12.30     19.93 o 
  11   0   2     4902.76     5593.43    356.35 o 
  12   0   2      126.76       85.59     27.64 o 
  13   0   2      462.16      516.17     51.37 o 
  14   0   2       87.66      116.35     30.46 o 
  15   0   2     1970.04     2248.94    155.53 o 
  16   0   2       88.96       82.02     30.91 o 
  17   0   2      116.22       90.10     32.68 o 
  18   0   2      803.34      780.83     75.51 o 
  19   0   2      166.57      170.33     28.32 o 
  20   0   2       34.77       16.49     22.52 o 
  21   0   2      482.08      464.57     42.37 o 
  22   0   2       19.93      -13.26     26.53 o 
  23   0   2       25.16        4.53     33.47 o 
 -23   1   2       25.37       19.95     27.90 o 
 -22   1   2      208.19      183.68     30.64 o 
 -21   1   2       25.20       18.29     24.22 o 
 -20   1   2      347.10      365.62     34.24 o 
 -19   1   2       49.94       45.90     23.02 o 
 -18   1   2      216.19      187.14     21.57 o 
 -17   1   2      119.11      104.36     15.78 o 
 -16   1   2      578.67      593.25     29.33 o 
 -15   1   2      407.39      368.45     25.05 o 
 -14   1   2        6.00        8.42     10.77 o 
 -13   1   2      592.75      536.14     25.83 o 
 -12   1   2      444.27      423.67     22.76 o 
 -11   1   2       56.25       47.30      6.80 o 
 -10   1   2     2577.81     2569.71     66.41 o 
  -9   1   2     5387.08     5353.74    135.08 o 
  -8   1   2      862.12      923.41     25.73 o 
  -7   1   2     2787.07     2651.71     73.48 o 
  -6   1   2     1502.03     1292.22     36.98 o 
  -5   1   2      466.12      491.53     18.20 o 
  -4   1   2        7.83        6.05      5.39 o 
  -3   1   2     7718.93     7088.39    215.68 o 
  -2   1   2     8301.93     7591.25    262.60 o 
  -1   1   2     7927.27     7417.24    305.24 o 
   0   1   2    13328.65    12802.57    856.72 o 
   1   1   2    12573.60    13099.85    536.83 o 
   2   1   2        3.79       11.81      4.01 o 
   3   1   2     5884.68     6101.00    183.50 o 
   4   1   2     1840.90     2064.04     63.62 o 
   5   1   2      877.96      978.02     31.94 o 
   6   1   2     5172.56     5454.09    164.81 o 
   7   1   2     2893.90     3054.66     93.59 o 
   8   1   2      155.05      256.59     16.69 o 
   9   1   2      276.91      316.89     24.38 o 
  10   1   2     4115.17     4026.81    121.59 o 
  11   1   2      655.76      614.35     64.17 o 
  12   1   2      354.67      294.08     26.74 o 
  13   1   2     1711.59     1562.73    127.13 o 
  14   1   2      756.23      808.51     40.51 o 
  15   1   2      488.60      505.11     31.40 o 
  16   1   2      550.69      561.10     63.47 o 
  17   1   2      181.21      217.64     22.65 o 
  18   1   2       11.83        8.11     19.15 o 
  19   1   2      225.07      189.74     36.19 o 
  20   1   2      150.39      164.61     24.91 o 
  21   1   2       43.54       13.74     30.83 o 
  22   1   2       58.77       66.22     24.51 o 
 -22   2   2        4.76      -13.46     26.93 o 
 -21   2   2       49.75       28.28     30.31 o 
 -20   2   2        0.27      -11.25     22.50 o 
 -19   2   2      135.00       89.13     40.46 o 
 -18   2   2      258.90      208.43     35.34 o 
 -17   2   2       20.59        9.51     15.85 o 
 -16   2   2      148.67      146.58     15.93 o 
 -15   2   2      268.95      296.81     18.58 o 
 -14   2   2      856.66      886.11     42.00 o 
 -13   2   2      176.83      208.94     17.24 o 
 -12   2   2      121.62      157.42     12.74 o 
 -11   2   2      389.59      436.87     18.38 o 
 -10   2   2      730.95      770.26     25.60 o 
  -9   2   2       58.81       62.11      7.58 o 
  -8   2   2     4111.32     4044.68    111.42 o 
  -7   2   2       80.76      115.71      8.19 o 
  -6   2   2       99.17      113.56      8.48 o 
  -5   2   2       62.46       41.23      6.61 o 
  -4   2   2      716.13      594.31     25.54 o 
  -3   2   2       11.03       22.29     11.09 o 
  -2   2   2     1224.07      978.69    146.17 o 
  -1   2   2     3341.43     3412.92    143.40 o 
   0   2   2      122.20      110.90     17.32 o 
   1   2   2      573.34      546.85     24.81 o 
   2   2   2      259.02      240.96     13.14 o 
   3   2   2      276.06      298.64     17.00 o 
   4   2   2      275.84      298.53     17.14 o 
   5   2   2     5309.62     5776.16    174.82 o 
   6   2   2       13.84        8.95      6.77 o 
   7   2   2       12.17        7.96      6.64 o 
   8   2   2     1302.68     1431.48     37.79 o 
   9   2   2      892.57      909.84     25.68 o 
  10   2   2       62.59       56.59      7.54 o 
  11   2   2      404.64      449.20     20.84 o 
  12   2   2      701.81      721.93     33.77 o 
  13   2   2      130.75      160.81     26.70 o 
  14   2   2        8.80       32.22     18.70 o 
  15   2   2      396.40      350.52     31.80 o 
  16   2   2        2.15       -5.03     22.42 o 
  17   2   2      120.42       82.87     38.13 o 
  18   2   2       91.56       35.37     28.93 o 
  19   2   2      106.28      111.57     35.71 o 
  20   2   2       38.76      -19.39     41.35 o 
  21   2   2       76.53      -16.88     33.75 o 
  22   2   2        4.53      -17.65     35.29 o 
 -20   3   2      112.75      124.89     36.63 o 
 -19   3   2      189.22      129.25     36.89 o 
 -18   3   2       18.91       19.69     24.76 o 
 -17   3   2      150.59      200.40     43.02 o 
 -16   3   2      314.51      436.06     36.82 o 
 -15   3   2       66.36      104.87     31.91 o 
 -14   3   2      131.69      191.52     24.41 o 
 -13   3   2      633.77      644.44     41.34 o 
 -12   3   2      325.50      320.09     28.81 o 
 -11   3   2      549.23      560.12     26.80 o 
 -10   3   2     2467.68     2587.31     66.84 o 
  -9   3   2      998.25      964.74     31.24 o 
  -8   3   2       26.69       18.02      8.36 o 
  -7   3   2     1768.97     1723.33     64.14 o 
  -6   3   2     1738.19     1590.99     59.87 o 
  -5   3   2        5.31       22.55     13.27 o 
  -4   3   2     2365.79     2159.86     94.56 o 
  -3   3   2     4991.22     4443.35    187.07 o 
  -2   3   2     1056.23      987.81     48.13 o 
  -1   3   2     1231.72     1236.78     57.75 o 
   0   3   2     4776.54     4440.49    186.81 o 
   1   3   2     3600.41     3298.64    140.48 o 
   2   3   2       52.89       45.99     11.67 o 
   3   3   2     4313.00     4121.93    144.76 o 
   4   3   2     3705.80     3715.16    112.30 o 
   5   3   2      296.45      346.61     18.09 o 
   6   3   2      408.49      412.81     17.24 o 
   7   3   2     1758.83     1770.59     51.08 o 
   8   3   2      261.64      271.09     14.74 o 
   9   3   2      792.27      783.26     27.69 o 
  10   3   2     1748.59     1816.37     59.97 o 
  11   3   2      386.56      420.18     24.39 o 
  12   3   2      180.70      189.72     18.50 o 
  13   3   2     1680.51     1876.78     94.45 o 
  14   3   2     1148.27     1248.24     69.69 o 
  15   3   2        9.13       18.57     22.54 o 
  16   3   2      183.33      223.06     32.11 o 
  17   3   2      296.39      285.29     63.27 o 
  18   3   2        7.32       20.23     47.80 o 
  19   3   2      154.05       55.87     35.18 o 
  20   3   2      327.33      178.97     92.34 o 
 -18   4   2      136.79      154.50     73.25 o 
 -17   4   2      574.67      569.61     67.91 o 
 -16   4   2       11.79      -16.21     38.70 o 
 -15   4   2      231.42      223.69     31.72 o 
 -14   4   2      398.39      532.14     48.08 o 
 -13   4   2      610.43      564.74     33.95 o 
 -12   4   2       22.84       52.91     18.11 o 
 -11   4   2      720.52      707.28     36.65 o 
 -10   4   2      306.48      350.06     31.59 o 
  -9   4   2       13.75       18.41     10.91 o 
  -8   4   2      374.75      423.76     24.61 o 
  -7   4   2     1595.91     1602.48     60.97 o 
  -6   4   2       51.34       57.62     22.24 o 
  -5   4   2     1306.02     1225.86     48.95 o 
  -4   4   2     1588.16     1425.02     55.09 o 
  -3   4   2      126.09      127.28     16.49 o 
  -2   4   2      744.09      639.61     31.29 o 
  -1   4   2      701.08      612.87     30.47 o 
   0   4   2      122.71      108.53     15.87 o 
   1   4   2      306.88      342.25     21.86 o 
   2   4   2     1011.19      947.24     39.64 o 
   3   4   2       40.29       43.43     14.31 o 
   4   4   2      569.85      613.64     30.33 o 
   5   4   2     1283.90     1311.44     45.07 o 
   6   4   2      917.52      935.13     35.13 o 
   7   4   2      639.69      676.47     30.32 o 
   8   4   2      841.41      886.50     31.27 o 
   9   4   2      484.39      490.46     24.73 o 
  10   4   2       16.13       15.07     16.00 o 
  11   4   2      482.26      515.48     30.89 o 
  12   4   2      123.69      133.45     20.94 o 
  13   4   2       65.98       45.42     26.03 o 
  14   4   2      445.32      505.60     42.05 o 
  15   4   2      128.29      192.13     34.28 o 
  16   4   2        9.98       11.15     31.29 o 
  17   4   2      165.82      208.58     37.65 o 
  18   4   2      404.72      450.65     48.01 o 
 -15   5   2        0.88      -12.26     41.37 o 
 -14   5   2       10.06       33.77     42.64 o 
 -13   5   2        3.09       -4.33     27.25 o 
 -12   5   2       43.31       29.36     25.41 o 
 -11   5   2       79.26       85.16     24.59 o 
 -10   5   2       32.01       22.81     22.00 o 
  -9   5   2        2.96       -4.51     22.82 o 
  -8   5   2       30.55       -2.12     19.50 o 
  -7   5   2       36.07       10.00     19.38 o 
  -6   5   2       10.01       -2.44     20.03 o 
  -5   5   2        0.23       10.89     18.90 o 
  -4   5   2      395.02      439.79     29.51 o 
  -3   5   2      195.93      175.11     28.15 o 
  -2   5   2       15.47       -9.11     18.21 o 
  -1   5   2        2.92       23.62     18.82 o 
   0   5   2        7.54       -9.12     18.24 o 
   1   5   2        3.23      -12.38     32.96 o 
   2   5   2       42.42       31.62     19.29 o 
   3   5   2       18.56       -9.10     18.20 o 
   4   5   2      380.68      424.03     28.80 o 
   5   5   2        0.45      -14.07     28.15 o 
   6   5   2       37.02       48.56     23.91 o 
   7   5   2       44.09       60.13     24.56 o 
   8   5   2      219.31      193.79     29.60 o 
   9   5   2        3.15       -8.95     17.89 o 
  10   5   2        3.55       11.73     19.03 o 
  11   5   2       12.44       16.55     25.86 o 
  12   5   2        3.52      -10.91     21.81 o 
  13   5   2       14.80       69.83     32.25 o 
  14   5   2       24.19       15.68     31.20 o 
  15   5   2      102.82      118.71     35.84 o 
 -10   6   2       94.31       91.76     46.50 o 
  -9   6   2       67.60       54.00     44.11 o 
  -8   6   2      242.67      279.06     81.40 o 
  -7   6   2      135.62      172.19     50.13 o 
  -6   6   2        4.69        7.96     29.93 o 
  -5   6   2       83.76       73.45     30.07 o 
  -4   6   2       81.35      108.48     30.32 o 
  -3   6   2        1.55      -14.18     28.37 o 
  -2   6   2       29.18        1.71     28.15 o 
  -1   6   2      413.25      326.42     37.07 o 
   0   6   2       57.93       46.02     30.33 o 
   1   6   2      254.15      243.60     35.28 o 
   2   6   2       17.25       42.79     30.32 o 
   3   6   2       13.36       -8.54     31.33 o 
   4   6   2      110.78      110.09     39.96 o 
   5   6   2      296.99      272.81     37.10 o 
   6   6   2       96.53       86.07     31.47 o 
   7   6   2        8.52      -17.65     35.29 o 
   8   6   2      248.31      285.64    104.54 o 
   9   6   2      117.92      131.19     31.26 o 
  10   6   2        5.04        3.71     32.42 o 
 -22   1   3      287.43      308.00     35.99 o 
 -21   1   3      407.59      452.80     39.98 o 
 -20   1   3       61.66       60.85     25.38 o 
 -19   1   3      158.49      134.32     26.06 o 
 -18   1   3      161.50      159.18     32.13 o 
 -17   1   3      130.89       91.21     21.80 o 
 -16   1   3      962.33      863.57     52.30 o 
 -15   1   3     1707.00     1496.98    115.81 o 
 -14   1   3      847.73      845.67     51.92 o 
 -13   1   3      539.94      572.72     27.03 o 
 -12   1   3     2805.60     2729.44     78.94 o 
 -11   1   3     1015.18      976.08     28.46 o 
 -10   1   3       81.77       88.09      7.07 o 
  -9   1   3     2167.41     2028.54     52.74 o 
  -8   1   3     2929.35     2890.70     73.88 o 
  -7   1   3      328.10      322.20     12.04 o 
  -6   1   3     2429.69     2251.86     57.84 o 
  -5   1   3     6645.41     6227.74    170.63 o 
  -4   1   3      547.16      529.98     20.32 o 
  -3   1   3     8978.67     8047.00    244.83 o 
  -2   1   3     9142.33     8081.52    288.12 o 
   0   1   3     9776.57     9623.63    549.94 o 
   1   1   3    11387.36    12032.14    360.65 o 
   2   1   3    15778.99    16727.57    500.03 o 
   3   1   3        5.22       14.45      5.05 o 
   4   1   3     3535.76     3787.62    115.09 o 
   5   1   3     1200.00     1203.82     38.92 o 
   6   1   3      281.75      326.27     22.04 o 
   7   1   3     1792.91     1754.89     62.74 o 
   8   1   3     9819.27    10329.17    311.21 o 
   9   1   3      351.37      361.13     23.87 o 
  10   1   3      861.04      837.86     59.39 o 
  11   1   3     1118.73      888.98     65.06 o 
  12   1   3      898.38      768.71     49.56 o 
  13   1   3      232.85      183.85     34.05 o 
  14   1   3      733.56      749.77     52.00 o 
  15   1   3      269.64      299.13     31.30 o 
  16   1   3      133.27      159.03     19.68 o 
  17   1   3       71.30       88.45     18.75 o 
  18   1   3      250.09      277.48     26.92 o 
  19   1   3       18.79        1.56     28.30 o 
  20   1   3      564.42      554.57     45.89 o 
  21   1   3      258.12      305.89     40.39 o 
  22   1   3       64.49        1.59     49.66 o 
 -22   2   3       60.37       22.93     27.47 o 
 -21   2   3       26.51      -17.46     34.92 o 
 -20   2   3      246.62      249.23     36.14 o 
 -19   2   3      386.24      341.06     32.55 o 
 -18   2   3       39.31       10.10     20.85 o 
 -17   2   3      740.02      646.90     46.31 o 
 -16   2   3      249.11      265.40     26.91 o 
 -15   2   3       35.97       48.98     15.19 o 
 -14   2   3       75.70       96.31     13.35 o 
 -13   2   3     1319.81     1277.96     40.95 o 
 -12   2   3      135.08      129.45     10.93 o 
 -11   2   3      317.23      312.19     13.57 o 
 -10   2   3     2147.86     2041.37     53.91 o 
  -9   2   3     1445.78     1440.09     39.24 o 
  -8   2   3     3473.42     3454.55     96.29 o 
  -7   2   3     3804.89     3649.80     92.85 o 
  -6   2   3     2532.52     2425.76     68.75 o 
  -5   2   3      655.17      838.00     29.66 o 
  -4   2   3     7575.15     7172.53    274.14 o 
  -3   2   3     1064.76      981.14     38.14 o 
  -2   2   3        0.48        4.16      6.36 o 
  -1   2   3     1308.75     1200.21    104.19 o 
   0   2   3     4334.91     4104.33    198.04 o 
   1   2   3        3.57        5.84      7.13 o 
   2   2   3      905.66      903.16     35.50 o 
   3   2   3     6077.70     6187.02    213.50 o 
   4   2   3      605.82      673.28     24.83 o 
   5   2   3     5681.41     6347.32    191.90 o 
   6   2   3     5845.21     5826.42    176.23 o 
   7   2   3     2011.08     2103.60     66.36 o 
   8   2   3      947.35      975.53     34.16 o 
   9   2   3     1668.72     1595.02     46.62 o 
  10   2   3      830.15      882.91     54.96 o 
  11   2   3       73.27       90.89     10.68 o 
  12   2   3     2671.33     2416.28    114.95 o 
  13   2   3     1174.63     1057.98     59.40 o 
  14   2   3       21.36        0.13     19.31 o 
  15   2   3     1663.81     1273.17    279.95 o 
  16   2   3     2110.12     1642.24    283.83 o 
  17   2   3      236.36      240.48     32.43 o 
  18   2   3       27.27       12.81     28.56 o 
  19   2   3      403.70      405.60     44.49 o 
  20   2   3       30.18       -5.63     32.53 o 
  21   2   3      152.71      108.22     37.80 o 
 -20   3   3        3.20       10.04     31.02 o 
 -19   3   3        0.18       11.85     32.87 o 
 -18   3   3       29.24       20.98     32.60 o 
 -17   3   3       37.97       16.85     32.60 o 
 -16   3   3        8.46       -2.41     20.04 o 
 -15   3   3       82.22       78.13     17.07 o 
 -14   3   3      501.84      454.90     34.92 o 
 -13   3   3        2.86       -2.90     10.75 o 
 -12   3   3      859.78      819.68     38.90 o 
 -11   3   3      198.04      210.44     22.10 o 
 -10   3   3      141.55      154.72     11.78 o 
  -9   3   3       62.88       75.48      9.65 o 
  -8   3   3      691.78      667.32     27.00 o 
  -7   3   3        8.67        3.01     13.99 o 
  -6   3   3        2.97       11.05     13.92 o 
  -5   3   3      682.45      669.49     37.62 o 
  -4   3   3        1.58        2.77     13.79 o 
  -3   3   3       85.23       86.91     15.90 o 
  -2   3   3        5.84        6.54     13.65 o 
  -1   3   3      869.96      834.77     75.38 o 
   0   3   3      717.90      813.05     42.36 o 
   1   3   3     1719.43     1706.34     76.92 o 
   2   3   3      327.73      353.58     20.59 o 
   3   3   3       65.87      101.11     12.49 o 
   4   3   3      153.34      153.26     14.89 o 
   5   3   3       17.46        2.50     10.54 o 
   6   3   3       29.82       27.18     10.86 o 
   7   3   3      201.28      218.82     14.12 o 
   8   3   3        6.71       11.36      8.80 o 
   9   3   3      154.38      199.60     12.99 o 
  10   3   3      312.71      352.74     25.32 o 
  11   3   3      973.93      991.48     37.51 o 
  12   3   3       77.15       47.67     13.19 o 
  13   3   3       35.33       54.61     21.64 o 
  14   3   3       37.37       31.75     37.29 o 
  15   3   3       20.25       57.96     25.87 o 
  16   3   3      132.17      144.91     30.18 o 
  17   3   3       77.40      111.22     30.69 o 
  18   3   3       39.65       16.93     32.52 o 
  19   3   3       31.57       -9.13     81.57 o 
  20   3   3       26.23      -18.08     36.16 o 
 -18   4   3      130.64      136.96     45.80 o 
 -17   4   3       44.45       17.86     33.88 o 
 -16   4   3       95.05      105.84     26.84 o 
 -15   4   3        1.29      -11.10     22.20 o 
 -14   4   3      738.42      881.73     78.11 o 
 -13   4   3      232.39      224.62     28.25 o 
 -12   4   3       95.87      109.84     19.21 o 
 -11   4   3      269.32      330.17     28.13 o 
 -10   4   3      381.52      421.94     23.30 o 
  -9   4   3      123.18      168.08     31.54 o 
  -8   4   3      611.51      624.64     32.45 o 
  -7   4   3     2031.53     1981.60     90.84 o 
  -6   4   3      780.90      769.28     45.07 o 
  -5   4   3      126.78       84.75     20.43 o 
  -4   4   3      139.65      132.13     21.34 o 
  -3   4   3      283.20      232.38     23.97 o 
  -2   4   3       96.42       54.23     19.10 o 
  -1   4   3     1129.81     1060.37     55.24 o 
   0   4   3      567.55      493.52     34.51 o 
   1   4   3        3.35       -4.32     16.91 o 
   2   4   3     1277.98     1291.07     44.32 o 
   3   4   3      335.63      372.20     23.63 o 
   4   4   3        2.90       -5.92     11.85 o 
   5   4   3      117.03      118.52     14.23 o 
   6   4   3      746.02      790.60     32.40 o 
   7   4   3       89.21      113.20     12.91 o 
   8   4   3      144.09      149.69     14.36 o 
   9   4   3      844.25      963.73     38.18 o 
  10   4   3      322.46      441.96     24.46 o 
  11   4   3       27.04       12.12     17.55 o 
  12   4   3      483.20      545.58     33.78 o 
  13   4   3      385.24      394.91     37.96 o 
  14   4   3       19.56       24.29     27.67 o 
  15   4   3       56.20       62.33     30.08 o 
  16   4   3      243.75      281.89     39.05 o 
  17   4   3       96.50      125.01     36.55 o 
  18   4   3       10.70       -7.22     37.36 o 
 -13   5   3       25.93      108.23     42.68 o 
 -12   5   3      515.39      525.69     47.91 o 
 -11   5   3      502.12      513.60    107.48 o 
 -10   5   3       25.16       20.08     22.85 o 
  -9   5   3      317.42      396.43     28.66 o 
  -8   5   3      192.90      223.18     23.76 o 
  -7   5   3       58.02       46.45     25.12 o 
  -6   5   3      395.12      438.87     33.04 o 
  -5   5   3      716.26      617.84     36.25 o 
  -4   5   3       21.37       36.77     18.40 o 
  -3   5   3      415.49      442.42     29.13 o 
  -2   5   3     1991.63     1678.30     86.03 o 
  -1   5   3      526.03      463.44     29.51 o 
   0   5   3       25.93       38.89     17.52 o 
   1   5   3      910.24      894.97     42.32 o 
   2   5   3      754.07      618.46     33.78 o 
   3   5   3       55.78       49.81     19.82 o 
   4   5   3      623.11      616.26     34.40 o 
   5   5   3      793.09      852.80     41.68 o 
   6   5   3       11.85       -0.25     19.53 o 
   7   5   3      476.74      510.97     27.41 o 
   8   5   3      724.65      812.01     32.40 o 
   9   5   3      267.16      240.96     24.19 o 
  10   5   3       23.84       17.68     20.47 o 
  11   5   3      450.76      514.09     35.99 o 
  12   5   3       91.55      125.38     25.66 o 
  13   5   3       37.74       23.34     30.39 o 
  14   5   3      152.96      143.69     35.50 o 
  15   5   3      120.22      104.19     36.50 o 
 -10   6   3       34.86       41.95     29.03 o 
  -9   6   3       56.45       31.51     43.66 o 
  -8   6   3       15.25       -6.29     32.20 o 
  -7   6   3       92.86      109.60     48.53 o 
  -6   6   3       47.22       29.14     25.51 o 
  -5   6   3       26.68       17.08     35.79 o 
  -4   6   3       27.89        8.65     24.42 o 
  -3   6   3       11.94      -11.78     23.56 o 
  -2   6   3        2.95      -11.51     23.02 o 
  -1   6   3       61.72       30.11     24.71 o 
   0   6   3        8.93      -10.79     23.14 o 
   1   6   3       93.64      122.66     26.30 o 
   2   6   3      163.62      142.67     27.50 o 
   3   6   3      155.94      169.25     33.58 o 
   4   6   3        2.54      -14.19     29.16 o 
   5   6   3       94.01      129.30     33.14 o 
   6   6   3       32.23      -15.85     31.70 o 
   7   6   3        4.29      -11.08     22.16 o 
   8   6   3       96.79       77.13     34.63 o 
   9   6   3       31.88      -13.63     27.27 o 
  10   6   3        9.53       25.17     30.32 o 
 -22   0   4      433.66      407.45     57.12 o 
 -21   0   4       28.23      -18.41     36.82 o 
 -20   0   4       36.44       64.38     38.81 o 
 -19   0   4      909.16      906.62     83.03 o 
 -18   0   4      741.54      802.76     75.21 o 
 -17   0   4       98.96       50.28     30.57 o 
 -16   0   4      200.81      200.25     35.42 o 
 -15   0   4      540.40      433.70     50.54 o 
 -14   0   4      252.98      235.41     33.43 o 
 -13   0   4     1088.31     1088.26     83.03 o 
 -12   0   4     1263.03     1190.68     57.24 o 
 -11   0   4      463.41      485.40     32.70 o 
 -10   0   4     7325.49     6640.86    235.99 o 
  -9   0   4     9174.47     8987.35    318.31 o 
  -8   0   4      295.64      307.85     24.15 o 
  -7   0   4     2449.57     2298.35    101.78 o 
  -6   0   4     8874.18     8062.17    347.13 o 
  -5   0   4     1872.82     1707.39     76.87 o 
  -4   0   4      400.76      357.94     22.32 o 
  -2   0   4     1790.25     1599.12    104.81 o 
  -1   0   4      133.44      123.12     19.65 o 
   0   0   4    20045.33    23423.25   1357.47 o 
   1   0   4    32061.88    37604.38   2176.29 o 
   2   0   4       27.58       67.04     10.19 o 
   3   0   4     7879.94     8102.88    456.19 o 
   4   0   4     9742.34    10124.25    431.43 o 
   5   0   4     1922.94     2112.15    188.18 o 
   6   0   4     3639.90     4259.85    184.35 o 
   7   0   4     5573.93     6197.31    266.18 o 
   8   0   4      363.87      351.25     28.90 o 
   9   0   4     2565.97     3013.03    173.45 o 
  10   0   4     7133.78    10233.80    643.73 o 
  11   0   4     2942.61     3419.78    224.54 o 
  12   0   4        3.58       41.93     25.95 o 
  13   0   4     5266.06     6151.15    394.59 o 
  14   0   4     1800.10     2097.35    149.14 o 
  15   0   4        9.73       79.69     31.33 o 
  16   0   4     2007.18     2161.85    151.89 o 
  17   0   4     1899.53     1852.51    135.00 o 
  18   0   4      157.30      176.52     40.39 o 
  19   0   4       66.31      109.58     42.79 o 
  20   0   4      259.68      290.35     52.72 o 
  21   0   4      106.32      132.37     47.91 o 
  22   0   4       23.85       34.77     28.99 o 
 -22   1   4        1.91        5.86     35.72 o 
 -21   1   4        2.26      -13.11     26.21 o 
 -20   1   4      115.48      116.00     28.92 o 
 -19   1   4        1.79        5.25     23.14 o 
 -18   1   4      543.36      427.62     35.08 o 
 -17   1   4       50.45       11.55     20.56 o 
 -16   1   4        8.79       -8.14     18.27 o 
 -15   1   4      357.61      336.66     28.86 o 
 -14   1   4     1572.04     1407.74     96.40 o 
 -13   1   4      202.62      216.84     33.19 o 
 -12   1   4       16.23        4.02      7.65 o 
 -11   1   4      799.78      761.94     23.60 o 
 -10   1   4      151.80      153.52      8.73 o 
  -9   1   4       13.57       18.98      5.74 o 
  -8   1   4       14.73       21.36      5.24 o 
  -7   1   4     1287.91     1271.75     34.20 o 
  -6   1   4      275.77      268.05     12.08 o 
  -5   1   4     3292.61     3145.89     97.73 o 
  -4   1   4     3831.23     3483.15    126.00 o 
  -3   1   4     1137.90     1006.61     41.13 o 
  -2   1   4      198.42      151.79     25.58 o 
  -1   1   4       24.73       27.29      5.93 o 
   0   1   4       17.99       12.52      3.72 o 
   1   1   4     1705.48     1797.18     56.04 o 
   2   1   4      636.95      735.99     25.57 o 
   3   1   4       94.03      105.08      7.54 o 
   4   1   4       30.08       50.74      6.38 o 
   5   1   4     2938.03     3253.37     99.80 o 
   6   1   4      557.25      582.19     22.67 o 
   7   1   4       90.94      125.77      9.06 o 
   8   1   4      512.88      526.85     21.78 o 
   9   1   4     1073.27     1043.01     36.04 o 
  10   1   4       57.61       49.71     10.34 o 
  11   1   4      116.82       82.21     25.35 o 
  12   1   4      411.34      298.17     36.89 o 
  13   1   4        7.83       -9.52     19.03 o 
  14   1   4       86.76       75.08     24.38 o 
  15   1   4        9.35       -5.29     22.28 o 
  16   1   4       50.41       51.99     25.50 o 
  17   1   4        1.34      -12.50     25.01 o 
  18   1   4      219.53      224.18     34.23 o 
  19   1   4       67.52       52.82     30.57 o 
  20   1   4       85.54       87.28     33.37 o 
  21   1   4       61.30       54.63     33.28 o 
  22   1   4       16.51      -15.81     31.62 o 
 -21   2   4        1.63      -11.13     26.34 o 
 -20   2   4       48.21        6.23     25.48 o 
 -19   2   4       50.60       34.27     24.03 o 
 -18   2   4        3.34       -3.09     21.85 o 
 -17   2   4       29.98       -5.77     20.08 o 
 -16   2   4      100.34      108.56     23.40 o 
 -15   2   4      112.13       87.02     21.17 o 
 -14   2   4       68.68       69.52     19.09 o 
 -13   2   4      394.66      403.90     21.81 o 
 -12   2   4       49.14       51.63      9.43 o 
 -11   2   4      306.47      315.66     13.98 o 
 -10   2   4      232.04      260.79     11.73 o 
  -9   2   4       46.11       32.08      6.98 o 
  -8   2   4      478.47      461.93     16.87 o 
  -7   2   4      366.50      318.40     13.43 o 
  -6   2   4      795.16      688.19     26.67 o 
  -5   2   4      203.24      226.90     16.31 o 
  -4   2   4      610.43      652.59     33.84 o 
  -3   2   4      921.38      827.94     54.15 o 
  -2   2   4       77.78      106.47      9.33 o 
  -1   2   4      118.57       95.60      8.29 o 
   0   2   4      650.89      601.58     26.29 o 
   1   2   4      269.64      306.30     18.08 o 
   2   2   4      110.34      134.16     11.33 o 
   3   2   4      797.82      822.75     29.29 o 
   4   2   4        9.14        1.81      6.77 o 
   5   2   4     1024.12     1159.53     39.28 o 
   6   2   4      125.98      175.50     11.26 o 
   7   2   4      631.34      614.89     24.42 o 
   8   2   4      380.81      465.65     21.01 o 
   9   2   4        4.76        8.87      8.22 o 
  10   2   4      281.01      306.59     18.79 o 
  11   2   4      398.87      444.39     32.20 o 
  12   2   4        1.69        2.04     16.16 o 
  13   2   4      192.57      207.10     24.43 o 
  14   2   4       48.43       -9.21     20.00 o 
  15   2   4       99.57       77.64     24.32 o 
  16   2   4       11.16      -12.80     25.61 o 
  17   2   4      177.80       84.99     30.06 o 
  18   2   4      197.18      173.50     35.84 o 
  19   2   4        0.04      -15.61     31.23 o 
  20   2   4       20.50       40.31     43.34 o 
  21   2   4       14.42       39.30     35.61 o 
 -20   3   4      104.17       92.28     39.67 o 
 -19   3   4        7.21        4.29     35.42 o 
 -18   3   4      456.47      486.80     56.82 o 
 -17   3   4      811.19      865.13     55.36 o 
 -16   3   4      129.49       93.53     22.73 o 
 -15   3   4      749.41      813.35     61.33 o 
 -14   3   4     1168.46     1214.17     67.42 o 
 -13   3   4      508.99      502.50     26.61 o 
 -12   3   4      112.27      133.60     14.45 o 
 -11   3   4     2297.90     2310.37     67.84 o 
 -10   3   4     1933.58     1977.89     53.84 o 
  -9   3   4        7.35        2.69      8.07 o 
  -8   3   4     1224.07     1167.73     47.88 o 
  -7   3   4     1659.99     1634.56     62.48 o 
  -6   3   4        0.08        8.87     12.00 o 
  -5   3   4     2886.63     2605.54     95.11 o 
  -4   3   4     4646.98     4185.30    178.01 o 
  -3   3   4      868.12      860.03     36.46 o 
  -2   3   4     1110.20      938.84     48.54 o 
  -1   3   4     3093.11     2866.12    124.15 o 
   0   3   4      572.32      512.30     32.80 o 
   1   3   4      591.71      589.20     28.34 o 
   2   3   4     3659.42     3478.95    123.59 o 
   3   3   4     1813.23     1822.27     68.10 o 
   4   3   4      378.34      442.15     25.60 o 
   5   3   4     3207.57     3346.41    104.54 o 
   6   3   4     2151.75     2295.24     73.72 o 
   7   3   4       17.55        8.34     10.39 o 
   8   3   4     2316.05     2312.63     74.55 o 
   9   3   4     3310.69     3169.48     99.79 o 
  10   3   4      337.47      415.71     31.10 o 
  11   3   4      325.16      358.54     33.92 o 
  12   3   4      602.23      706.83     48.79 o 
  13   3   4      153.39      125.23     44.09 o 
  14   3   4      212.02      176.91     27.26 o 
  15   3   4      581.65      652.83     51.22 o 
  16   3   4       74.81      110.63     34.54 o 
  17   3   4      110.77       85.34     52.95 o 
  18   3   4      580.08      457.37    222.47 o 
  19   3   4      192.08       83.06     54.92 o 
  20   3   4       12.11      -18.58     37.84 o 
 -18   4   4       38.71       81.60     36.55 o 
 -17   4   4        3.04       -7.26     31.66 o 
 -16   4   4        3.71      -16.08     32.15 o 
 -15   4   4      204.48      208.60     41.82 o 
 -14   4   4        5.56      -15.74     31.48 o 
 -13   4   4      126.98      131.06     19.89 o 
 -12   4   4      210.34      253.54     28.09 o 
 -11   4   4        1.78       -7.50     15.01 o 
 -10   4   4      371.59      346.43     23.29 o 
  -9   4   4      620.79      586.28     31.75 o 
  -8   4   4      285.28      352.53     40.12 o 
  -7   4   4      387.77      424.10     32.35 o 
  -6   4   4      555.63      555.88     42.68 o 
  -5   4   4       80.95       54.45     20.39 o 
  -4   4   4       28.10       24.97     19.41 o 
  -3   4   4      341.84      337.55     62.74 o 
  -2   4   4      630.86      511.13     36.53 o 
  -1   4   4      281.00      295.55     27.69 o 
   0   4   4     1308.14     1288.74    116.78 o 
   1   4   4      907.70      878.88     63.48 o 
   2   4   4        0.31       14.36     19.25 o 
   3   4   4      569.58      618.66     40.07 o 
   4   4   4     1106.28     1167.94     49.22 o 
   5   4   4       12.44       27.62     15.28 o 
   6   4   4      461.39      467.57     24.30 o 
   7   4   4      156.64      213.79     19.92 o 
   8   4   4       98.04      140.16     17.64 o 
   9   4   4      371.31      424.28     23.85 o 
  10   4   4      696.34      695.89     33.32 o 
  11   4   4      100.19      104.07     17.22 o 
  12   4   4       73.01       69.18     18.10 o 
  13   4   4      409.59      479.42     58.14 o 
  14   4   4      486.21      469.60     41.98 o 
  15   4   4       20.40       54.78     31.77 o 
  16   4   4      164.89      146.78     35.20 o 
  17   4   4       50.00       46.12     35.79 o 
 -13   5   4       20.58       -7.93     39.11 o 
 -12   5   4      151.97      145.57     43.47 o 
 -11   5   4       56.98       68.10     38.17 o 
 -10   5   4        7.66       24.10     36.89 o 
  -9   5   4       14.90       31.59     21.96 o 
  -8   5   4       21.80       20.61     23.96 o 
  -7   5   4       26.97        2.68     20.83 o 
  -6   5   4       62.29       55.45     20.23 o 
  -5   5   4       15.68       -9.46     18.92 o 
  -4   5   4       44.30       18.30     19.77 o 
  -3   5   4        0.14       -5.31     17.58 o 
  -2   5   4        6.44       -9.02     18.04 o 
  -1   5   4        4.68       -8.81     18.51 o 
   0   5   4       28.30       -0.16     18.85 o 
   1   5   4       50.58       32.06     19.04 o 
   2   5   4       63.50       30.12     18.69 o 
   3   5   4       29.67       44.59     20.09 o 
   4   5   4        0.12       -4.19     18.56 o 
   5   5   4       19.47       30.23     23.37 o 
   6   5   4       16.51        9.46     16.03 o 
   7   5   4        0.65       -6.84     13.68 o 
   8   5   4        5.38       29.63     16.38 o 
   9   5   4       12.67        4.19     17.47 o 
  10   5   4      126.31      135.84     21.67 o 
  11   5   4       65.02       53.03     24.31 o 
  12   5   4       14.89       11.22     25.74 o 
  13   5   4       72.01       77.02     37.51 o 
  14   5   4       27.61       17.70     32.47 o 
  -9   6   4       78.83       41.25     45.77 o 
  -8   6   4        0.95       27.12     27.87 o 
  -7   6   4      205.28      229.45     31.78 o 
  -6   6   4      310.86      340.82     32.43 o 
  -5   6   4      113.72      104.67     26.62 o 
  -4   6   4       74.49       85.91     23.01 o 
  -3   6   4      327.49      297.38     30.30 o 
  -2   6   4      222.19      148.88     33.89 o 
  -1   6   4       87.72       55.28     23.87 o 
   0   6   4      158.98      136.11     26.37 o 
   1   6   4      166.89      142.81     24.75 o 
   2   6   4       25.94       44.18     37.88 o 
   3   6   4      278.90      356.60     33.01 o 
   4   6   4      380.87      456.35     35.57 o 
   5   6   4       87.57      138.85     27.42 o 
   6   6   4       15.53       22.36     20.20 o 
   7   6   4      105.32       95.10     24.60 o 
   8   6   4       39.28       47.46     29.04 o 
   9   6   4       40.23       27.71     45.90 o 
 -22   1   5       49.44       54.94     30.20 o 
 -21   1   5        0.68       26.81     40.29 o 
 -20   1   5       91.09       53.97     25.22 o 
 -19   1   5      199.54      176.43     67.56 o 
 -18   1   5       34.52       -9.43     22.89 o 
 -17   1   5      729.38      686.36     67.48 o 
 -16   1   5      710.12      647.85     45.77 o 
 -15   1   5        8.50       -1.47     18.43 o 
 -14   1   5      162.29      128.39     31.10 o 
 -13   1   5      600.53      615.25     60.17 o 
 -12   1   5      499.90      566.68     25.03 o 
 -11   1   5      791.21      840.18     31.31 o 
 -10   1   5     2461.99     2487.13     78.76 o 
  -9   1   5      967.80      934.76     33.54 o 
  -8   1   5        4.00        6.47      7.83 o 
  -7   1   5     2035.56     1980.54     56.41 o 
  -6   1   5     5460.96     5209.33    160.08 o 
  -5   1   5      767.57      698.36     25.84 o 
  -4   1   5     1274.03      991.27     50.51 o 
  -3   1   5     2649.48     2405.87     88.49 o 
  -2   1   5     1770.96     1629.15     59.68 o 
  -1   1   5      657.83      688.11     27.65 o 
   0   1   5     1450.44     1442.90     46.00 o 
   1   1   5       25.31       40.90      7.67 o 
   2   1   5     1462.43     1605.02     51.03 o 
   3   1   5     2583.61     2747.73     84.90 o 
   4   1   5     2404.24     2608.13     80.93 o 
   5   1   5     2657.29     3073.28     94.86 o 
   6   1   5     6629.80     7699.60    232.54 o 
   7   1   5     2360.73     2539.47     79.72 o 
   8   1   5        1.53        1.18      7.90 o 
   9   1   5      889.53      901.63     33.03 o 
  10   1   5     1519.85     1357.62     99.90 o 
  11   1   5       10.23       -8.70     17.40 o 
  12   1   5      993.45      951.82     87.02 o 
  13   1   5     2206.06     1653.63    329.97 o 
  14   1   5      178.06      164.80     37.81 o 
  15   1   5      216.22      212.35     30.37 o 
  16   1   5      631.18      736.60     64.17 o 
  17   1   5      586.02      696.03     51.17 o 
  18   1   5      130.83      126.96     31.11 o 
  19   1   5      264.00      262.44     39.23 o 
  20   1   5      134.87       85.62     34.24 o 
  21   1   5        0.12        3.71     33.54 o 
 -21   2   5      239.61      159.12     31.80 o 
 -20   2   5        4.18      -12.74     25.48 o 
 -19   2   5       93.55       90.32     27.49 o 
 -18   2   5      282.67      323.92     33.22 o 
 -17   2   5      192.25      165.11     26.51 o 
 -16   2   5       33.39       20.45     20.53 o 
 -15   2   5     1060.44     1076.81     61.64 o 
 -14   2   5      854.67      795.59     49.25 o 
 -13   2   5      141.41      135.17     16.84 o 
 -12   2   5     1592.29     1608.12     54.63 o 
 -11   2   5     1371.40     1406.20     65.97 o 
 -10   2   5       22.80       14.35     10.10 o 
  -9   2   5     2502.65     2458.12     70.44 o 
  -8   2   5     2482.10     2385.83     76.46 o 
  -7   2   5      499.45      508.20     21.89 o 
  -6   2   5     1334.07     1359.61     45.92 o 
  -5   2   5     3220.43     2771.77    107.37 o 
  -4   2   5      133.47      113.43     11.26 o 
  -3   2   5     1987.85     1881.63    110.05 o 
  -2   2   5    11983.89    11351.46    392.69 o 
  -1   2   5     3623.08     3650.25    150.76 o 
   0   2   5      280.72      335.53     18.65 o 
   1   2   5     7754.37     8044.04    277.65 o 
   2   2   5     7168.53     7719.66    233.48 o 
   3   2   5        0.37        8.57      7.16 o 
   4   2   5     1663.67     1650.87     53.73 o 
   5   2   5     2472.35     2430.92     76.52 o 
   6   2   5      325.73      353.77     17.46 o 
   7   2   5      960.54      990.50     35.25 o 
   8   2   5     2465.44     2331.95     74.02 o 
   9   2   5      733.89      761.33     29.55 o 
  10   2   5     1368.10     1324.67     53.37 o 
  11   2   5     2415.71     2305.36    110.82 o 
  12   2   5      981.92      959.90     56.71 o 
  13   2   5       20.20       28.60     19.08 o 
  14   2   5      547.15      488.56     37.97 o 
  15   2   5      112.34       61.11     58.57 o 
  16   2   5        0.94      -12.07     24.14 o 
  17   2   5      643.84      607.38    102.10 o 
  18   2   5      151.32      118.71     35.83 o 
  19   2   5       28.32       11.69     41.27 o 
  20   2   5       34.44      -17.16     34.31 o 
 -19   3   5       97.37      109.77     38.70 o 
 -18   3   5       79.70       73.01     26.08 o 
 -17   3   5        0.45       35.92     23.31 o 
 -16   3   5        4.26       25.34     22.81 o 
 -15   3   5       52.82       -7.66     30.52 o 
 -14   3   5        0.18       14.67     19.38 o 
 -13   3   5       17.69       -8.35     16.70 o 
 -12   3   5      105.85       95.21     16.90 o 
 -11   3   5      470.34      433.29     23.18 o 
 -10   3   5      102.06      119.74     14.02 o 
  -9   3   5       91.48       79.58     13.01 o 
  -8   3   5       36.96       40.64     13.62 o 
  -7   3   5       23.04       27.52     12.63 o 
  -6   3   5       78.49       95.16     13.85 o 
  -5   3   5       37.90       43.43     12.12 o 
  -4   3   5      111.11       82.08     12.38 o 
  -3   3   5      485.02      450.33     31.86 o 
  -2   3   5       82.54       64.98     29.16 o 
  -1   3   5        8.62       -6.39     16.60 o 
   0   3   5      161.01      207.03     43.28 o 
   1   3   5      208.29      229.09     16.84 o 
   2   3   5        6.24        9.95     11.56 o 
   3   3   5      414.54      406.97     24.92 o 
   4   3   5        0.90       -4.72      9.44 o 
   5   3   5        4.91       -3.44     10.01 o 
   6   3   5      742.72      825.21     32.24 o 
   7   3   5       82.14       83.63     12.31 o 
   8   3   5        0.99       -4.74     10.86 o 
   9   3   5       57.04       74.56     14.92 o 
  10   3   5       66.15       51.13     14.95 o 
  11   3   5        6.97        6.47     16.66 o 
  12   3   5        7.84       -0.81     24.42 o 
  13   3   5      130.66      119.92     24.19 o 
  14   3   5      123.36      135.25     25.55 o 
  15   3   5      175.11      183.27     31.24 o 
  16   3   5       63.38       56.56     28.28 o 
  17   3   5       56.91        2.95     31.33 o 
  18   3   5       11.71      -25.61     51.22 o 
  19   3   5       14.11      -16.70     33.39 o 
 -17   4   5        2.07      -17.90     35.80 o 
 -16   4   5      128.19      149.48     41.10 o 
 -15   4   5       77.28       60.32     36.33 o 
 -14   4   5        3.14      -28.81     57.63 o 
 -13   4   5       16.11       33.76     23.51 o 
 -12   4   5      303.43      296.66     30.71 o 
 -11   4   5      109.67      105.96     23.11 o 
 -10   4   5       10.39      -10.23     20.46 o 
  -9   4   5      118.37      133.06     23.82 o 
  -8   4   5      458.39      509.57     36.83 o 
  -7   4   5       13.21       -1.45     33.96 o 
  -6   4   5      195.78      177.25     25.26 o 
  -5   4   5      453.72      442.65     46.93 o 
  -4   4   5       67.95       52.28     21.80 o 
  -3   4   5     1022.47      842.55     48.57 o 
  -2   4   5     1290.29     1146.54     69.34 o 
  -1   4   5     1022.23      903.59     51.48 o 
   0   4   5      112.48       89.60     23.32 o 
   1   4   5      516.20      536.11     38.69 o 
   2   4   5      383.01      391.83     32.18 o 
   3   4   5      142.97      141.62     18.32 o 
   4   4   5      435.94      475.74     29.24 o 
   5   4   5     1552.30     1624.17     56.30 o 
   6   4   5      599.65      632.04     29.77 o 
   7   4   5       42.16       45.69     17.26 o 
   8   4   5      328.65      345.04     24.56 o 
   9   4   5      159.73      202.27     25.09 o 
  10   4   5       44.41       15.34     15.88 o 
  11   4   5      268.46      349.93     24.10 o 
  12   4   5      318.51      389.03     26.30 o 
  13   4   5        3.62       28.16     26.80 o 
  14   4   5       94.68      144.31     31.47 o 
  15   4   5      274.50      355.31     40.87 o 
  16   4   5       43.15      101.14     35.80 o 
  17   4   5       11.01        4.02     65.66 o 
 -12   5   5       32.38       21.85     39.26 o 
 -11   5   5       64.16      123.53     43.73 o 
 -10   5   5      489.70      445.62     55.32 o 
  -9   5   5      261.15      247.98     27.16 o 
  -8   5   5      121.79       87.87     28.37 o 
  -7   5   5      940.70      928.18     55.87 o 
  -6   5   5      247.07      228.36     31.27 o 
  -5   5   5      103.12       71.21     27.24 o 
  -4   5   5      411.34      385.47     35.52 o 
  -3   5   5      449.74      434.32     65.72 o 
  -2   5   5        7.05       20.99     23.62 o 
  -1   5   5      191.11      185.35     30.14 o 
   0   5   5      383.22      325.86     34.14 o 
   1   5   5        3.76      -16.39     40.86 o 
   2   5   5      540.21      485.70     39.09 o 
   3   5   5      918.91      982.51     49.90 o 
   4   5   5       31.30       18.18     19.88 o 
   5   5   5      287.01      308.22     24.75 o 
   6   5   5      515.82      600.40     30.90 o 
   7   5   5      188.59      214.24     18.89 o 
   8   5   5       34.08       20.77     17.50 o 
   9   5   5      668.69      725.59     36.91 o 
  10   5   5      153.83      152.54     28.32 o 
  11   5   5       20.38      -10.57     21.15 o 
  12   5   5      255.46      297.83     28.43 o 
  13   5   5      196.13      231.05     40.93 o 
  -8   6   5       12.85      -13.01     26.03 o 
  -7   6   5       52.17       51.93     26.32 o 
  -6   6   5        0.32      -12.55     25.09 o 
  -5   6   5       51.86       10.82     25.22 o 
  -4   6   5       92.01       53.13     22.96 o 
  -3   6   5        0.09       -0.04     23.68 o 
  -2   6   5       36.69      -11.16     22.31 o 
  -1   6   5       77.31       51.33     33.76 o 
   0   6   5        0.58      -14.43     28.86 o 
   1   6   5       57.02       35.49     24.87 o 
   2   6   5       50.21        4.33     31.08 o 
   3   6   5       17.38       17.57     39.06 o 
   4   6   5        6.16      -11.87     23.75 o 
   5   6   5       17.64       -6.22     19.59 o 
   6   6   5        1.55      -10.05     20.10 o 
   7   6   5       28.59       25.64     24.23 o 
   8   6   5      115.11      138.31     38.26 o 
 -21   0   6      156.50      178.21     47.31 o 
 -20   0   6      267.48      248.61     49.00 o 
 -19   0   6        0.87      -17.11     34.22 o 
 -18   0   6      383.01      390.91     49.94 o 
 -17   0   6      844.75      662.23     66.79 o 
 -16   0   6        9.29       28.35     29.48 o 
 -15   0   6      745.47      688.10     64.04 o 
 -14   0   6     3531.91     3646.42    242.52 o 
 -13   0   6     2554.32     2488.27    112.87 o 
 -12   0   6      114.50      148.16     17.88 o 
 -11   0   6      897.12      815.11     43.62 o 
 -10   0   6      311.37      305.29     23.07 o 
  -9   0   6      104.99      131.31     18.31 o 
  -8   0   6     3682.07     3595.68    157.89 o 
  -7   0   6     2250.20     2105.18     95.05 o 
  -6   0   6      173.43      182.15     15.85 o 
  -5   0   6     2534.86     2191.80     98.41 o 
  -4   0   6     7407.29     5999.41    412.25 o 
  -3   0   6     1406.88     1156.83     95.61 o 
  -2   0   6     2397.62     1892.66    208.13 o 
  -1   0   6    10042.21     9502.64    555.47 o 
   1   0   6       55.38       80.80     11.27 o 
   2   0   6     4210.47     4054.65    224.24 o 
   3   0   6     6733.71     6528.83    478.41 o 
   4   0   6      291.08      390.98     34.41 o 
   5   0   6     2136.67     2192.24     97.94 o 
   6   0   6     3388.66     3426.58    193.82 o 
   7   0   6      588.64      637.53     36.71 o 
   8   0   6     1932.30     2165.04    139.85 o 
   9   0   6     1674.10     1752.15    132.26 o 
  10   0   6     2463.55     3042.22    202.96 o 
  11   0   6      567.74      687.23     70.17 o 
  12   0   6     1449.34     1740.37    128.57 o 
  13   0   6      175.82      249.96     40.43 o 
  14   0   6      125.66      169.86     36.67 o 
  15   0   6      328.14      415.20     47.57 o 
  16   0   6      409.15      395.38     50.24 o 
  17   0   6       51.74       24.67     35.72 o 
  18   0   6      287.39      219.84     46.22 o 
  19   0   6      135.87      213.15     48.62 o 
  20   0   6       14.29      -18.39     44.64 o 
  21   0   6      264.61      243.76     57.84 o 
 -21   1   6       92.84       28.77     29.55 o 
 -20   1   6        3.46      -12.61     25.22 o 
 -19   1   6      103.10       45.06     26.34 o 
 -18   1   6      262.71      226.17     30.47 o 
 -17   1   6      126.96       92.09     31.81 o 
 -16   1   6       66.01       85.12     22.83 o 
 -15   1   6       59.29       53.13     20.51 o 
 -14   1   6       81.47       71.30     19.93 o 
 -13   1   6       53.84       48.83     13.81 o 
 -12   1   6      731.21      770.20     33.57 o 
 -11   1   6       96.86       95.77     11.43 o 
 -10   1   6      298.45      322.38     16.54 o 
  -9   1   6     2491.83     2433.78     77.59 o 
  -8   1   6     1263.55     1287.43     51.62 o 
  -7   1   6      100.83      108.59     10.04 o 
  -6   1   6     1472.06     1406.19     47.35 o 
  -5   1   6     1588.76     1452.62     48.14 o 
  -4   1   6      184.88      144.27     10.18 o 
  -3   1   6      290.36      228.48     14.22 o 
  -2   1   6     2450.29     2262.39     70.85 o 
  -1   1   6      165.59      216.07     10.69 o 
   0   1   6     3752.38     3930.87    120.14 o 
   1   1   6     3345.92     3759.65    115.24 o 
   2   1   6     1221.59     1411.35     46.10 o 
   3   1   6     1514.76     1787.13     57.28 o 
   4   1   6     1677.56     1813.95     58.18 o 
   5   1   6      178.13      200.74     12.03 o 
   6   1   6      125.64      147.13     11.04 o 
   7   1   6     4950.08     5413.17    165.22 o 
   8   1   6      281.42      357.29     17.51 o 
   9   1   6      319.88      339.98     18.65 o 
  10   1   6      533.37      467.20     36.30 o 
  11   1   6     1104.82      829.33     53.53 o 
  12   1   6       40.70       32.06     30.91 o 
  13   1   6      683.86      687.28     54.87 o 
  14   1   6     1329.79     1352.62     77.07 o 
  15   1   6       49.59       51.96     22.68 o 
  16   1   6      964.00      833.63     87.02 o 
  17   1   6      205.04      223.73     34.07 o 
  18   1   6       73.42       59.57     51.43 o 
  19   1   6        3.59       23.58     30.60 o 
  20   1   6      203.40      212.80     39.02 o 
  21   1   6        7.42       21.21     33.73 o 
 -20   2   6       42.92        9.43     31.42 o 
 -19   2   6       34.02       -5.72     24.55 o 
 -18   2   6      149.84      133.08     27.66 o 
 -17   2   6       87.22      112.76     25.31 o 
 -16   2   6       10.89       14.69     27.60 o 
 -15   2   6        3.60      -13.10     26.94 o 
 -14   2   6      484.56      484.29     38.93 o 
 -13   2   6      154.72      172.34     24.65 o 
 -12   2   6        8.57       -3.81     16.47 o 
 -11   2   6      256.31      311.02     17.94 o 
 -10   2   6      190.28      228.93     15.56 o 
  -9   2   6      110.17      126.93     12.77 o 
  -8   2   6      494.87      586.07     25.98 o 
  -7   2   6      850.48      866.11     32.86 o 
  -6   2   6        0.00       -0.15      8.70 o 
  -5   2   6      169.71      167.87     17.48 o 
  -4   2   6      332.25      275.29     23.19 o 
  -3   2   6      202.81      246.12     16.77 o 
  -2   2   6      565.01      469.69     24.18 o 
  -1   2   6     1799.18     1648.35     61.53 o 
   0   2   6      966.35     1030.01     35.62 o 
   1   2   6       61.54       57.38     11.71 o 
   2   2   6     1109.92     1191.13     40.52 o 
   3   2   6      297.74      340.38     16.79 o 
   4   2   6      146.30      159.75     11.52 o 
   5   2   6     1085.22     1138.93     39.38 o 
   6   2   6      818.40      802.87     30.41 o 
   7   2   6      165.65      207.56     16.31 o 
   8   2   6      281.60      342.30     17.24 o 
   9   2   6      994.65     1089.79     46.00 o 
  10   2   6      239.24      280.33     26.54 o 
  11   2   6       84.01       89.30     19.46 o 
  12   2   6       67.90       57.18     33.56 o 
  13   2   6       97.30       79.55     26.70 o 
  14   2   6       15.16       -8.49     20.38 o 
  15   2   6      285.08      205.70     53.29 o 
  16   2   6      144.83      110.98     28.49 o 
  17   2   6        0.56        9.12     28.51 o 
  18   2   6       58.22       59.47     32.21 o 
  19   2   6        4.21      -17.02     34.04 o 
  20   2   6       39.18       -2.54     36.99 o 
 -19   3   6      102.70       54.37     28.44 o 
 -18   3   6       63.62       27.72     47.34 o 
 -17   3   6        6.31      -11.72     23.43 o 
 -16   3   6      125.55      142.34     26.34 o 
 -15   3   6      150.26      122.77     24.89 o 
 -14   3   6        4.95       -8.56     17.11 o 
 -13   3   6      556.87      530.20     33.27 o 
 -12   3   6      316.66      375.31     21.52 o 
 -11   3   6        2.38       -6.29     12.58 o 
 -10   3   6      922.95      969.27     37.80 o 
  -9   3   6     1442.51     1535.13     61.25 o 
  -8   3   6      136.14      188.42     18.22 o 
  -7   3   6      649.36      695.87     34.56 o 
  -6   3   6     2439.34     2501.57    106.38 o 
  -5   3   6     1223.98     1163.96     59.75 o 
  -4   3   6       32.82        9.67     18.12 o 
  -3   3   6      716.23      576.25     37.91 o 
  -2   3   6     1086.23      990.72     52.57 o 
  -1   3   6      102.08       76.38     18.87 o 
   0   3   6     2523.65     2594.60    115.06 o 
   1   3   6     2007.33     2149.08     79.90 o 
   2   3   6      212.96      254.28     18.99 o 
   3   3   6      763.03      747.45     30.28 o 
   4   3   6     2110.80     2300.57     74.28 o 
   5   3   6      224.06      243.64     16.08 o 
   6   3   6      442.31      476.20     24.34 o 
   7   3   6     1220.80     1273.09     45.30 o 
   8   3   6      427.88      454.42     23.95 o 
   9   3   6       95.76       71.43     15.23 o 
  10   3   6     1115.33     1085.62     48.11 o 
  11   3   6      787.93      778.47     50.94 o 
  12   3   6       52.38       30.54     21.63 o 
  13   3   6      894.12      962.07     59.99 o 
  14   3   6     1137.61     1016.49    105.24 o 
  15   3   6      264.41      301.54     35.61 o 
  16   3   6       85.19       53.51     41.89 o 
  17   3   6      287.48      235.84     54.96 o 
  18   3   6      127.15       42.79     76.75 o 
 -17   4   6      308.48      243.19     47.72 o 
 -16   4   6      126.68      143.61     41.10 o 
 -15   4   6       63.53       63.06     36.06 o 
 -14   4   6      257.93      255.20     51.01 o 
 -13   4   6      495.21      570.73     62.12 o 
 -12   4   6       29.09      -18.03     36.06 o 
 -11   4   6      217.22      197.45     40.54 o 
 -10   4   6      704.85      658.87     44.73 o 
  -9   4   6        7.62      -12.82     26.06 o 
  -8   4   6       55.22       48.63     43.73 o 
  -7   4   6      438.71      502.45     37.69 o 
  -6   4   6      339.76      334.04     31.55 o 
  -5   4   6      563.50      540.84     38.19 o 
  -4   4   6     1524.51     1353.87     68.67 o 
  -3   4   6      275.95      254.12     27.71 o 
  -2   4   6      120.97      120.73     27.49 o 
  -1   4   6     1003.55      880.44     66.54 o 
   0   4   6      713.52      669.80     44.14 o 
   1   4   6        1.64       12.22     21.17 o 
   2   4   6      459.75      525.73     38.12 o 
   3   4   6      676.81      720.53     37.11 o 
   4   4   6       83.79       89.30     14.69 o 
   5   4   6      260.25      281.76     19.39 o 
   6   4   6      905.29      913.82     37.22 o 
   7   4   6       51.79       46.81     14.80 o 
   8   4   6      626.18      614.80     31.52 o 
   9   4   6      437.45      500.80     30.24 o 
  10   4   6      127.72      125.29     20.55 o 
  11   4   6      113.69      129.34     23.17 o 
  12   4   6      234.01      220.96     36.36 o 
  13   4   6        1.61      -13.10     26.20 o 
  14   4   6       52.14       83.49     31.74 o 
  15   4   6      139.42      139.90     39.71 o 
  16   4   6       26.00       90.09     35.85 o 
 -13   5   6       42.78       95.22     47.50 o 
 -12   5   6        0.38      -21.81     43.62 o 
 -11   5   6        9.50       31.25     43.36 o 
 -10   5   6       80.40       70.20     28.02 o 
  -9   5   6       10.18       11.15     25.84 o 
  -8   5   6       28.99       10.59     25.46 o 
  -7   5   6       36.57       32.79     27.23 o 
  -6   5   6      107.47      112.67     29.05 o 
  -5   5   6       92.66       99.12     37.70 o 
  -4   5   6        0.40       11.89     29.61 o 
  -3   5   6       60.56       11.07     25.27 o 
  -2   5   6        0.80        7.76     53.98 o 
  -1   5   6        1.52      -20.40     40.80 o 
   0   5   6        7.19        8.71     25.99 o 
   1   5   6       52.08       23.33     26.91 o 
   2   5   6       10.21        0.02     25.18 o 
   3   5   6       66.10      108.58     28.50 o 
   4   5   6        9.44        5.20     18.18 o 
   5   5   6       11.85       -9.46     18.93 o 
   6   5   6       30.23        7.07     16.39 o 
   7   5   6        4.11        5.06     15.59 o 
   8   5   6      188.50      160.95     21.08 o 
   9   5   6       40.67       35.68     19.14 o 
  10   5   6       64.14       90.40     22.80 o 
  11   5   6        0.63      -10.89     21.77 o 
  12   5   6       12.41       -5.46     33.22 o 
  13   5   6        3.55       36.40     53.76 o 
  -7   6   6      123.70      146.72     30.54 o 
  -6   6   6        0.04       -6.82     26.05 o 
  -5   6   6       97.37      127.19     28.50 o 
  -4   6   6       96.35      113.84     27.43 o 
  -3   6   6        3.77       13.53     27.11 o 
  -2   6   6       78.46       24.83     24.70 o 
  -1   6   6      237.97      146.60     27.93 o 
   0   6   6      307.89      276.58     31.24 o 
   1   6   6       18.40      -16.21     32.43 o 
   2   6   6      133.08      117.40     26.42 o 
   3   6   6       67.71       55.10     43.18 o 
   4   6   6        9.12       19.90     19.74 o 
   5   6   6      115.84      139.19     23.16 o 
   6   6   6      187.97      184.37     24.11 o 
 -20   1   7       53.51      -10.10     27.89 o 
 -19   1   7      156.28      169.29     44.39 o 
 -18   1   7      128.00       99.96     39.58 o 
 -17   1   7      172.37      129.13     27.20 o 
 -16   1   7       19.03        2.27     30.48 o 
 -15   1   7      314.92      394.13     44.19 o 
 -14   1   7      272.88      295.80     27.94 o 
 -13   1   7      224.29      247.76     19.96 o 
 -12   1   7     1234.69     1275.10     45.08 o 
 -11   1   7     1639.90     1788.12     76.19 o 
 -10   1   7       13.56       25.00     10.40 o 
  -9   1   7      884.94      900.73     45.09 o 
  -8   1   7     1893.34     1895.39     62.18 o 
  -7   1   7      124.98      124.87     15.26 o 
  -6   1   7     1383.43     1283.68     52.21 o 
  -5   1   7     2722.61     2478.69     79.08 o 
  -4   1   7     2667.58     2340.68     87.58 o 
  -3   1   7     1226.20     1140.17     53.21 o 
  -2   1   7     3537.24     3091.96    138.42 o 
  -1   1   7     3191.54     3042.31     84.78 o 
   0   1   7        0.29        4.80      6.36 o 
   1   1   7     5627.07     6291.33    191.01 o 
   2   1   7     5598.17     6676.12    202.29 o 
   3   1   7      592.93      700.86     30.04 o 
   4   1   7      363.81      394.41     19.83 o 
   5   1   7     2227.08     2334.86     74.15 o 
   6   1   7      147.80      188.81     13.07 o 
   7   1   7      166.94      203.29     13.83 o 
   8   1   7     1554.59     1470.89     49.96 o 
   9   1   7     1480.23     1270.75     44.09 o 
  10   1   7      973.46      796.41     52.70 o 
  11   1   7     1513.66     1341.11    211.87 o 
  12   1   7      814.20      776.10     54.12 o 
  13   1   7      184.44      215.42     35.24 o 
  14   1   7      383.43      405.01     49.79 o 
  15   1   7      816.12      835.28     96.81 o 
  16   1   7       48.19       49.49     27.35 o 
  17   1   7      148.98      160.80     58.48 o 
  18   1   7      225.49      199.71     34.27 o 
  19   1   7      214.37      242.34     37.68 o 
  20   1   7       13.18       45.09     33.72 o 
 -20   2   7       88.09      133.80     32.08 o 
 -19   2   7      306.60      356.65     37.96 o 
 -18   2   7       23.47        1.15     25.53 o 
 -17   2   7      229.85      260.12     36.53 o 
 -16   2   7      753.73      732.96    131.86 o 
 -15   2   7       74.17       57.23     22.40 o 
 -14   2   7      150.51      168.84     24.33 o 
 -13   2   7      714.88      760.26     38.23 o 
 -12   2   7      994.39     1071.84     46.71 o 
 -11   2   7        2.57       12.01     11.72 o 
 -10   2   7      595.29      642.13     28.70 o 
  -9   2   7     1353.29     1426.46     49.72 o 
  -8   2   7      117.72      140.50     13.58 o 
  -7   2   7     2353.72     2388.00     77.45 o 
  -6   2   7      916.68      951.93     40.89 o 
  -5   2   7      381.65      410.23     37.88 o 
  -4   2   7      737.62      651.30     57.50 o 
  -3   2   7     5110.99     3537.22    214.61 o 
  -2   2   7      406.56      434.10     23.73 o 
  -1   2   7       12.45        9.56      6.38 o 
   0   2   7      630.92      596.37     24.08 o 
   1   2   7      182.88      180.84     11.91 o 
   2   2   7      920.16     1020.00     36.38 o 
   3   2   7     1820.41     1896.93     61.64 o 
   4   2   7     2742.41     2901.02     90.96 o 
   5   2   7      119.36      141.69     11.93 o 
   6   2   7     3845.02     3939.40    121.91 o 
   7   2   7     1380.08     1445.37     49.36 o 
   8   2   7       90.49       89.68     11.68 o 
   9   2   7      614.57      574.97     31.45 o 
  10   2   7     1173.93     1186.45     50.60 o 
  11   2   7      122.91      111.62     50.01 o 
  12   2   7      272.38      262.47     28.56 o 
  13   2   7      668.83      587.24     43.56 o 
  14   2   7       61.41       20.60     23.46 o 
  15   2   7      254.42      173.23     30.37 o 
  16   2   7      480.42      409.02     41.36 o 
  17   2   7      420.30      354.37     40.12 o 
  18   2   7        5.87      -15.79     31.58 o 
  19   2   7      358.38      360.95     43.48 o 
 -18   3   7       18.22       25.67     27.02 o 
 -17   3   7       23.35       12.48     25.23 o 
 -16   3   7       25.23       -1.72     23.50 o 
 -15   3   7        9.47      -10.73     21.46 o 
 -14   3   7       63.40       28.41     27.89 o 
 -13   3   7      216.97      251.73     23.31 o 
 -12   3   7      170.52      145.38     16.82 o 
 -11   3   7      142.18      152.90     16.97 o 
 -10   3   7       48.08       50.67     16.60 o 
  -9   3   7        0.51       -7.31     14.62 o 
  -8   3   7      409.04      420.99     26.71 o 
  -7   3   7      307.09      319.01     29.44 o 
  -6   3   7        0.03        6.58     19.53 o 
  -5   3   7        3.60        7.75     18.90 o 
  -4   3   7       52.59       46.16     19.82 o 
  -3   3   7      102.31      134.06     27.02 o 
  -2   3   7      131.29      123.52     21.96 o 
  -1   3   7       20.41       14.53     18.06 o 
   0   3   7      229.72      243.18     25.93 o 
   1   3   7     1544.49     1637.30     55.23 o 
   2   3   7      185.04      267.91     19.03 o 
   3   3   7       70.85       76.31     12.13 o 
   4   3   7        1.55       12.47     10.88 o 
   5   3   7       29.49       31.57     11.76 o 
   6   3   7       43.28       51.33     12.35 o 
   7   3   7      123.47      141.85     14.26 o 
   8   3   7      217.83      217.05     16.32 o 
   9   3   7        0.13       -6.98     13.96 o 
  10   3   7      177.91      156.97     18.88 o 
  11   3   7      236.28      201.97     25.91 o 
  12   3   7       16.48       -0.70     23.82 o 
  13   3   7        1.55       -6.29     22.40 o 
  14   3   7       69.19       59.70     26.70 o 
  15   3   7        0.23       -5.18     32.96 o 
  16   3   7       71.85       20.68     33.96 o 
  17   3   7       67.66       30.00     32.28 o 
  18   3   7        0.42      -16.75     33.50 o 
 -14   4   7       70.14      107.21     44.00 o 
 -13   4   7      440.29      555.17     63.82 o 
 -12   4   7       32.74       25.50     38.09 o 
 -11   4   7      124.11      123.17     27.22 o 
 -10   4   7      532.53      566.00     43.02 o 
  -9   4   7      197.75      270.03     41.01 o 
  -8   4   7       26.00       59.41     25.27 o 
  -7   4   7      305.93      366.14     36.03 o 
  -6   4   7      593.84      619.37     43.76 o 
  -5   4   7        1.03       -7.94     23.27 o 
  -4   4   7      218.81      155.33     27.09 o 
  -3   4   7      141.87      177.19     42.96 o 
  -2   4   7       92.41       80.23     23.95 o 
  -1   4   7      244.04      217.77     50.35 o 
   0   4   7      300.67      336.28     76.85 o 
   1   4   7       47.40       52.85     27.32 o 
   2   4   7      269.20      271.31     22.55 o 
   3   4   7     1329.81     1443.02     51.76 o 
   4   4   7       35.63       36.01     14.23 o 
   5   4   7        6.94       30.10     13.97 o 
   6   4   7       91.23      119.09     27.56 o 
   7   4   7      395.05      461.52     25.05 o 
   8   4   7       15.45       39.09     17.89 o 
   9   4   7      566.18      561.28     35.33 o 
  10   4   7      428.42      479.45     31.11 o 
  11   4   7      161.44      162.15     28.85 o 
  12   4   7        0.57      -15.72     31.44 o 
  13   4   7       80.09       69.31     30.33 o 
  14   4   7       33.40       90.05     32.48 o 
  15   4   7       24.41      -11.18     35.35 o 
 -12   5   7      234.82      310.36     55.47 o 
 -11   5   7      234.62      293.60     37.07 o 
 -10   5   7       38.43       40.79     37.19 o 
  -9   5   7       58.15       37.01     29.47 o 
  -8   5   7      178.07      200.98     33.83 o 
  -7   5   7       58.18       42.34     29.19 o 
  -6   5   7       89.23        8.69     28.41 o 
  -5   5   7      597.17      595.34     55.71 o 
  -4   5   7      169.13      157.47     77.28 o 
  -3   5   7        3.23        0.60     25.14 o 
  -2   5   7      752.31      655.91     48.77 o 
  -1   5   7      602.43      577.57     44.88 o 
   0   5   7        3.02        2.67     26.84 o 
   1   5   7      316.01      304.58     36.15 o 
   2   5   7      521.15      523.67     43.26 o 
   3   5   7      179.49      172.06     27.68 o 
   4   5   7       71.16       83.89     21.62 o 
   5   5   7      546.21      627.49     37.75 o 
   6   5   7      220.12      244.54     22.59 o 
   7   5   7       77.11       66.87     18.45 o 
   8   5   7      231.24      284.41     58.10 o 
   9   5   7       95.04      140.11     22.84 o 
  10   5   7        0.69      -10.48     20.96 o 
  11   5   7      407.96      508.34     33.61 o 
  -4   6   7       30.54       12.86     42.87 o 
  -3   6   7       25.51        1.58     72.86 o 
  -2   6   7        0.72       20.25     42.06 o 
  -1   6   7       14.63       10.59     33.36 o 
   0   6   7       70.61       32.95     43.81 o 
   1   6   7       30.64       43.68     26.64 o 
   2   6   7       18.38       11.33     24.53 o 
   3   6   7       23.11      -12.15     29.13 o 
   4   6   7        1.89       15.99     20.77 o 
 -20   0   8        1.53      -19.40     38.81 o 
 -19   0   8      125.01      155.27     41.67 o 
 -18   0   8      400.29      362.66     50.77 o 
 -17   0   8       82.44       94.50     37.08 o 
 -16   0   8      119.29       96.04     35.01 o 
 -15   0   8      452.65      470.03     51.74 o 
 -14   0   8      237.65      218.00     36.63 o 
 -13   0   8      270.06      363.58     28.23 o 
 -12   0   8      471.65      536.09     40.73 o 
 -11   0   8      380.06      404.86     28.35 o 
 -10   0   8      189.38      190.93     22.66 o 
  -9   0   8     5828.88     5206.61    248.61 o 
  -8   0   8     3054.97     2859.35    127.81 o 
  -7   0   8       78.45       88.12     19.82 o 
  -6   0   8     1978.85     1743.73     81.35 o 
  -5   0   8     1253.96     1059.17    118.34 o 
  -4   0   8       79.34       68.95     13.65 o 
  -3   0   8     1597.09     1285.31    179.28 o 
  -2   0   8     4729.66     3416.28    206.34 o 
  -1   0   8     1175.45     1240.79     83.90 o 
   0   0   8     1290.52     1304.50     60.81 o 
   1   0   8     3783.84     3903.34    169.84 o 
   2   0   8      458.89      490.60     31.32 o 
   3   0   8     1223.51     1250.65     60.59 o 
   4   0   8     5220.84     4931.48    213.48 o 
   5   0   8     2338.80     2283.08    135.92 o 
   6   0   8      310.71      364.97     27.40 o 
   7   0   8     4367.78     4736.97    206.85 o 
   8   0   8     2609.23     2835.39    128.09 o 
   9   0   8      143.58      179.90     22.06 o 
  10   0   8     1365.94     1528.42    115.26 o 
  11   0   8      786.57      928.66     82.17 o 
  12   0   8     1106.38     1117.36     92.36 o 
  13   0   8     2261.35     2269.55    159.18 o 
  14   0   8     3058.72     2952.68    200.96 o 
  15   0   8       39.93        8.61     33.73 o 
  16   0   8       14.23       -8.65     32.94 o 
  17   0   8      954.00      855.40     85.21 o 
  18   0   8      460.82      331.75     55.58 o 
  19   0   8        5.32      -22.15     44.30 o 
 -20   1   8        5.94      -20.31     40.61 o 
 -19   1   8       15.82        3.54     26.55 o 
 -18   1   8       85.74       85.11     27.61 o 
 -17   1   8      250.40      267.30     32.06 o 
 -16   1   8       23.06      -10.47     20.94 o 
 -15   1   8       10.04        2.09     24.22 o 
 -14   1   8      524.57      540.20     40.32 o 
 -13   1   8      407.46      418.22     22.22 o 
 -12   1   8        2.95       -1.72     11.77 o 
 -11   1   8      184.73      193.62     15.06 o 
 -10   1   8      457.10      486.36     31.76 o 
  -9   1   8       67.20       80.83     12.10 o 
  -8   1   8      234.27      224.77     17.12 o 
  -7   1   8      131.71      131.00     12.45 o 
  -6   1   8      425.48      368.90     19.29 o 
  -5   1   8      545.37      536.26     34.35 o 
  -4   1   8     1986.88     1840.43     95.84 o 
  -3   1   8      195.57      179.81     15.11 o 
  -2   1   8      352.44      375.66     25.49 o 
  -1   1   8      763.37      825.63     30.23 o 
   0   1   8      675.25      686.78     34.91 o 
   1   1   8        0.07        5.49      7.72 o 
   2   1   8      883.32      996.88     35.71 o 
   3   1   8      785.44      904.47     33.40 o 
   4   1   8       19.86       31.77      9.47 o 
   5   1   8      482.61      532.46     24.60 o 
   6   1   8      146.58      169.33     13.60 o 
   7   1   8      147.34      163.19     13.59 o 
   8   1   8       15.32        7.17     10.15 o 
   9   1   8     1236.87     1132.45     49.35 o 
  10   1   8       19.89       41.42     20.42 o 
  11   1   8      210.23      204.78     28.52 o 
  12   1   8      123.31      117.66     66.64 o 
  13   1   8      158.98      132.81     27.22 o 
  14   1   8        2.83        5.03     24.10 o 
  15   1   8       23.60       -1.85     25.77 o 
  16   1   8       17.59       23.78     36.27 o 
  17   1   8        4.90      -14.13     28.25 o 
  18   1   8      255.59      275.30     39.45 o 
  19   1   8        6.23       28.81     34.27 o 
 -19   2   8       12.20      -13.65     27.31 o 
 -18   2   8       10.83      -12.81     25.62 o 
 -17   2   8       12.78      -11.88     23.77 o 
 -16   2   8      245.23      275.85     31.24 o 
 -15   2   8       45.43       39.79     22.50 o 
 -14   2   8       24.53       17.19     17.47 o 
 -13   2   8       13.01       -7.97     15.94 o 
 -12   2   8      104.78      145.77     18.46 o 
 -11   2   8       42.74       39.78     13.48 o 
 -10   2   8      467.50      522.63     26.04 o 
  -9   2   8      273.36      281.60     18.03 o 
  -8   2   8        7.11        1.94     11.39 o 
  -7   2   8       42.24       59.69     14.33 o 
  -6   2   8      163.85      179.30     17.04 o 
  -5   2   8       83.86       92.90     19.99 o 
  -4   2   8       33.88       19.13     12.22 o 
  -3   2   8      588.25      579.25     28.74 o 
  -2   2   8       12.42        3.01      9.77 o 
  -1   2   8       41.69       53.92      8.77 o 
   0   2   8        2.08       -0.59      8.26 o 
   1   2   8      102.46       92.19     10.50 o 
   2   2   8       46.11       51.40      9.88 o 
   3   2   8      626.37      644.68     27.24 o 
   4   2   8      343.06      370.64     19.83 o 
   5   2   8       28.40       41.96     10.42 o 
   6   2   8      254.07      287.37     16.58 o 
   7   2   8       95.84      121.71     12.82 o 
   8   2   8       91.56       89.89     12.55 o 
   9   2   8       40.17       26.64     13.37 o 
  10   2   8      140.99      147.26     21.57 o 
  11   2   8      166.37      173.89     24.92 o 
  12   2   8       36.31       -0.85     20.88 o 
  13   2   8       24.77       19.63     22.97 o 
  14   2   8       93.11       50.57     25.44 o 
  15   2   8      122.74       36.68     26.92 o 
  16   2   8       24.28        4.41     29.04 o 
  17   2   8        1.04      -14.14     30.09 o 
  18   2   8       34.12       -9.79     49.64 o 
 -17   3   8      307.56      335.46     46.91 o 
 -16   3   8      230.50      212.69     31.04 o 
 -15   3   8       22.86       36.34     38.55 o 
 -14   3   8      572.98      647.09     38.46 o 
 -13   3   8      491.08      526.00     33.85 o 
 -12   3   8        1.93        4.58     15.13 o 
 -11   3   8      494.64      553.72     34.11 o 
 -10   3   8      953.86     1149.86     67.93 o 
  -9   3   8      208.79      188.38     20.73 o 
  -8   3   8      313.17      417.86     34.53 o 
  -7   3   8      947.57     1045.06     57.99 o 
  -6   3   8      191.01      199.14     55.84 o 
  -5   3   8      614.48      625.63     43.29 o 
  -4   3   8     2445.59     2130.39    342.11 o 
  -3   3   8      822.57      772.74     48.72 o 
  -2   3   8      253.14      230.47     26.81 o 
  -1   3   8     2669.43     2587.42    120.16 o 
   0   3   8     3001.35     2981.90    108.92 o 
   1   3   8       40.72       44.67     11.76 o 
   2   3   8      765.10      805.87     32.69 o 
   3   3   8     1437.36     1557.28     53.97 o 
   4   3   8      241.86      266.83     17.66 o 
   5   3   8      897.70      940.31     36.95 o 
   6   3   8     2227.23     2272.81     74.63 o 
   7   3   8      663.12      616.15     28.86 o 
   8   3   8      116.95      133.26     23.58 o 
   9   3   8      953.74      979.02     45.39 o 
  10   3   8      447.11      476.65     28.99 o 
  11   3   8        7.10       -2.48     20.55 o 
  12   3   8      486.07      429.55     45.16 o 
  13   3   8      346.08      350.90     42.21 o 
  14   3   8        0.44      -12.23     24.46 o 
  15   3   8      144.68      115.39     32.35 o 
  16   3   8      120.59      112.01     35.37 o 
  17   3   8        4.72      -16.19     32.37 o 
 -14   4   8       55.86       31.70     43.40 o 
 -13   4   8       19.77        6.88     42.23 o 
 -12   4   8       70.89       27.83     40.88 o 
 -11   4   8       71.43       72.59     28.04 o 
 -10   4   8       23.75       -8.72     27.28 o 
  -9   4   8      383.29      407.98     38.21 o 
  -8   4   8      315.78      399.09     55.09 o 
  -7   4   8       15.52      -11.67     23.33 o 
  -6   4   8      222.20      257.22     32.29 o 
  -5   4   8      269.94      268.26     32.72 o 
  -4   4   8        1.22       -2.23     22.24 o 
  -3   4   8       28.99       24.69     26.06 o 
  -2   4   8      199.72      157.34     28.34 o 
  -1   4   8       17.12       34.85     23.73 o 
   0   4   8      423.02      470.96     38.11 o 
   1   4   8      376.19      421.07     28.80 o 
   2   4   8        2.62        2.16     15.65 o 
   3   4   8       96.66       74.06     15.53 o 
   4   4   8      699.22      700.82     32.94 o 
   5   4   8      235.20      228.62     23.27 o 
   6   4   8      294.07      297.68     21.24 o 
   7   4   8      134.89      142.17     18.00 o 
   8   4   8      104.37      130.11     20.19 o 
   9   4   8       28.43       32.93     18.78 o 
  10   4   8      248.79      271.76     25.71 o 
  11   4   8      121.17      110.13     28.39 o 
  12   4   8        4.27        0.22     27.13 o 
  13   4   8      208.79      212.53     43.83 o 
  14   4   8      188.37      189.19     55.81 o 
 -11   5   8       16.25      -16.71     38.06 o 
 -10   5   8        0.55       14.91     29.73 o 
  -9   5   8        3.54      -15.02     30.05 o 
  -8   5   8       63.78       45.65     30.73 o 
  -7   5   8        1.74      -14.11     28.21 o 
  -6   5   8       76.41       75.12     35.93 o 
  -5   5   8       20.39      -13.60     27.20 o 
  -4   5   8        7.89      -13.68     27.35 o 
  -3   5   8       12.76      -15.06     31.66 o 
  -2   5   8       43.43      -12.41     28.10 o 
  -1   5   8       39.62       41.22     26.82 o 
   0   5   8       15.80       -1.68     28.64 o 
   1   5   8        1.93      -14.03     28.05 o 
   2   5   8        2.54       -5.34     18.69 o 
   3   5   8        2.38       -9.67     19.34 o 
   4   5   8        0.16       -9.71     19.43 o 
   5   5   8        0.03        1.61     19.87 o 
   6   5   8       95.81      124.66     20.96 o 
   7   5   8       20.50        8.54     20.73 o 
   8   5   8       11.31       30.07     22.12 o 
   9   5   8       76.67       51.62     22.89 o 
  10   5   8       17.86        7.43     29.42 o 
 -19   1   9      183.42      175.37     33.07 o 
 -18   1   9       28.51       -1.96     26.24 o 
 -17   1   9      206.50      222.84     44.30 o 
 -16   1   9      541.66      564.64     45.50 o 
 -15   1   9      142.99      151.56     26.03 o 
 -14   1   9      148.29      186.78     29.07 o 
 -13   1   9      495.83      526.15     27.38 o 
 -12   1   9      920.20     1010.80     38.95 o 
 -11   1   9      189.79      213.38     17.02 o 
 -10   1   9      429.14      493.21     24.76 o 
  -9   1   9      587.20      617.59     28.00 o 
  -8   1   9       45.72       65.05     12.32 o 
  -7   1   9      247.46      257.11     16.83 o 
  -6   1   9     2509.49     2439.16     94.28 o 
  -5   1   9      606.92      606.93     45.00 o 
  -4   1   9      682.20      550.26     29.79 o 
  -3   1   9     1043.32      900.53     77.30 o 
  -2   1   9      663.72      696.16     47.64 o 
  -1   1   9      156.64      221.89     24.03 o 
   0   1   9     1191.76     1327.42     65.15 o 
   1   1   9      919.99      884.15     39.01 o 
   2   1   9       16.09       25.12      9.67 o 
   3   1   9     1192.90     1218.28     43.38 o 
   4   1   9     1138.78     1182.13     42.31 o 
   5   1   9       31.81       34.01     14.72 o 
   6   1   9     1555.15     1570.59     53.43 o 
   7   1   9     2747.76     2817.36     89.84 o 
   8   1   9       85.22       91.53     12.75 o 
   9   1   9        7.37        1.10     22.55 o 
  10   1   9      607.99      626.85     46.31 o 
  11   1   9      526.20      441.54    110.54 o 
  12   1   9      246.28      209.37     43.11 o 
  13   1   9      191.73      211.01     30.12 o 
  14   1   9       95.80       61.96     27.04 o 
  15   1   9        1.21      -12.35     24.70 o 
  16   1   9      232.42      274.08     56.82 o 
  17   1   9      242.44      217.60     36.67 o 
  18   1   9        1.20      -15.33     30.66 o 
 -18   2   9       41.23        1.69     27.14 o 
 -17   2   9       61.31       67.68     26.69 o 
 -16   2   9       43.36       15.89     24.63 o 
 -15   2   9       96.33      164.66     26.86 o 
 -14   2   9      420.88      440.59     29.39 o 
 -13   2   9        1.96        8.71     16.58 o 
 -12   2   9      456.35      527.00     27.59 o 
 -11   2   9      790.88      855.87     35.67 o 
 -10   2   9       72.33       89.19     14.71 o 
  -9   2   9      673.05      683.35     30.69 o 
  -8   2   9     1646.58     1669.38     65.59 o 
  -7   2   9     1306.53     1315.06     53.98 o 
  -6   2   9       50.17       57.82     14.62 o 
  -5   2   9     1983.27     2009.15     94.66 o 
  -4   2   9      182.00      229.98     39.69 o 
  -3   2   9        6.42       -5.45     24.24 o 
  -2   2   9     1676.84     1365.98    109.36 o 
  -1   2   9     3671.90     3255.54    142.15 o 
   0   2   9        1.81        5.89     11.45 o 
   1   2   9     1390.51     1458.94     57.71 o 
   2   2   9     4034.81     4415.91    136.75 o 
   3   2   9      648.24      761.92     31.29 o 
   4   2   9      489.82      517.14     25.28 o 
   5   2   9      258.59      276.78     16.72 o 
   6   2   9      666.53      648.91     28.80 o 
   7   2   9      381.40      437.65     22.94 o 
   8   2   9     2231.77     2148.49     70.44 o 
   9   2   9      294.89      267.39     20.96 o 
  10   2   9        3.57        4.49     26.55 o 
  11   2   9     1070.28      945.97     65.04 o 
  12   2   9      927.48      718.38     50.11 o 
  13   2   9       13.64       31.24     22.98 o 
  14   2   9      336.53      230.01     51.26 o 
  15   2   9      757.42      534.38     45.99 o 
  16   2   9       34.57      -14.29     28.57 o 
  17   2   9       89.59       47.80     33.32 o 
 -16   3   9       24.33       13.38     28.82 o 
 -15   3   9       16.89       38.79     25.55 o 
 -14   3   9        6.62        2.64     19.92 o 
 -13   3   9        0.22       -1.66     22.91 o 
 -12   3   9       23.96       12.16     18.63 o 
 -11   3   9      211.76      241.56     42.68 o 
 -10   3   9        0.61        0.22     27.13 o 
  -9   3   9       15.29       51.89     25.05 o 
  -8   3   9        9.87       10.06     23.65 o 
  -7   3   9       12.22      -11.30     22.59 o 
  -6   3   9       34.98       23.10     34.22 o 
  -5   3   9       40.31       29.96     23.03 o 
  -4   3   9        3.63        2.02     20.34 o 
  -3   3   9      263.59      238.45     53.72 o 
  -2   3   9      489.36      479.50     36.23 o 
  -1   3   9       59.19       62.05     14.43 o 
   0   3   9      173.69      189.66     29.40 o 
   1   3   9      131.60      114.87     16.78 o 
   2   3   9      492.78      548.34     27.10 o 
   3   3   9      518.82      528.10     26.82 o 
   4   3   9       52.05       56.02     13.14 o 
   5   3   9       18.07       -5.76     12.49 o 
   6   3   9        1.62       13.10     12.77 o 
   7   3   9      103.31       95.38     18.11 o 
   8   3   9        4.55       -8.27     16.53 o 
   9   3   9        1.05        6.72     15.78 o 
  10   3   9        5.69       13.89     20.16 o 
  11   3   9        0.53       -1.99     21.03 o 
  12   3   9      140.30      182.34     28.40 o 
  13   3   9        1.43       -3.62     24.07 o 
  14   3   9        0.51      -13.07     26.14 o 
  15   3   9        1.04      -16.59     33.19 o 
 -13   4   9        6.37       46.22     48.21 o 
 -12   4   9       48.04      114.28     47.42 o 
 -11   4   9      104.82       91.55     31.56 o 
 -10   4   9        4.53        7.27     34.82 o 
  -9   4   9      120.40      128.30     30.60 o 
  -8   4   9      190.55      242.16     33.69 o 
  -7   4   9        9.21       49.43     32.94 o 
  -6   4   9       54.99       83.58     28.26 o 
  -5   4   9      232.13      213.74     31.88 o 
  -4   4   9      558.38      418.31     37.39 o 
  -3   4   9        3.79       -6.11     24.02 o 
  -2   4   9      478.85      438.04     39.45 o 
  -1   4   9      127.11       97.05     26.82 o 
   0   4   9       75.98       52.92     17.51 o 
   1   4   9       73.07       67.28     25.46 o 
   2   4   9      270.22      281.56     23.76 o 
   3   4   9      255.32      261.96     20.36 o 
   4   4   9        1.73       -7.45     14.89 o 
   5   4   9      445.88      453.96     33.91 o 
   6   4   9       55.11       75.86     17.10 o 
   7   4   9        2.60       18.81     15.60 o 
   8   4   9       69.54       62.30     20.03 o 
   9   4   9      362.15      351.92     34.04 o 
  10   4   9        4.99      -12.20     24.39 o 
  11   4   9       75.19       77.69     28.63 o 
  12   4   9      144.77      127.02     31.60 o 
  13   4   9       19.21       35.53     65.98 o 
  -9   5   9      223.63      255.69     38.31 o 
  -8   5   9       38.94       20.21     32.99 o 
  -7   5   9      315.59      387.37     43.09 o 
  -6   5   9      344.13      441.93     44.61 o 
  -5   5   9       28.14       25.02     47.74 o 
  -4   5   9       41.06       24.76     34.47 o 
  -3   5   9      293.78      250.36     34.95 o 
  -2   5   9       92.11       22.35     36.61 o 
  -1   5   9       52.04        0.11     55.22 o 
   0   5   9      378.51      339.28     28.38 o 
   1   5   9      209.59      179.10     24.41 o 
   2   5   9       14.27       15.41     20.44 o 
   3   5   9      279.74      218.44     28.05 o 
   4   5   9      137.32      134.66     23.97 o 
   5   5   9        4.96        7.68     22.54 o 
   6   5   9      302.87      334.35     26.06 o 
   7   5   9      257.38      245.04     27.26 o 
   8   5   9       46.35       26.11     22.57 o 
 -18   0  10       53.57       37.72     38.36 o 
 -17   0  10      298.09      266.36     44.94 o 
 -16   0  10      153.06      184.68     38.47 o 
 -15   0  10       48.00       29.26     30.72 o 
 -14   0  10      310.09      349.84     44.56 o 
 -13   0  10      961.16      978.48     94.45 o 
 -12   0  10       61.94       83.78     23.75 o 
 -11   0  10     2203.73     2117.90     99.11 o 
 -10   0  10      215.84      208.39     23.48 o 
  -9   0  10       45.71       69.87     30.12 o 
  -8   0  10       39.81       29.16     16.24 o 
  -7   0  10     2355.85     2077.21     96.88 o 
  -6   0  10      130.82      115.62     24.82 o 
  -5   0  10      796.96      730.64     42.64 o 
  -4   0  10     3368.91     2356.49    148.50 o 
  -3   0  10     1678.62     1250.48     85.93 o 
  -2   0  10       54.03       82.02     27.75 o 
  -1   0  10     1956.77     1847.32    120.45 o 
   0   0  10     2694.24     2651.92    165.31 o 
   1   0  10       25.82       31.25     23.16 o 
   2   0  10     1965.11     1950.81    125.07 o 
   3   0  10     2216.21     2177.75    137.07 o 
   4   0  10      924.59      942.60     49.75 o 
   5   0  10      128.33      149.97     19.07 o 
   6   0  10      532.80      482.13     56.09 o 
   7   0  10      286.09      264.99     48.92 o 
   8   0  10      105.97      111.42     19.69 o 
   9   0  10     1705.97     1431.63    107.44 o 
  10   0  10      724.23      792.98     74.65 o 
  11   0  10       15.72       -2.44     30.01 o 
  12   0  10      448.43      525.76     56.93 o 
  13   0  10      214.90      256.05     44.26 o 
  14   0  10       72.73       98.79     37.45 o 
  15   0  10       76.73       30.38     36.48 o 
  16   0  10      103.19      122.25     44.15 o 
  17   0  10        0.99        8.16     41.55 o 
 -18   1  10       80.51       66.41     29.01 o 
 -17   1  10      241.23      229.76     33.04 o 
 -16   1  10        5.49      -11.64     23.27 o 
 -15   1  10      126.03      168.42     25.83 o 
 -14   1  10        2.19        1.55     16.48 o 
 -13   1  10        9.89       16.27     14.12 o 
 -12   1  10      182.28      192.44     17.00 o 
 -11   1  10      421.80      430.17     30.05 o 
 -10   1  10       51.42       35.15     13.05 o 
  -9   1  10      179.56      197.08     18.71 o 
  -8   1  10     1254.15     1239.54     45.16 o 
  -7   1  10        1.65       -5.85     11.69 o 
  -6   1  10      189.95      190.93     23.14 o 
  -5   1  10      216.27      204.42     18.75 o 
  -4   1  10      694.97      613.64     47.09 o 
  -3   1  10      247.51      215.25     30.85 o 
  -2   1  10      725.31      730.79     44.87 o 
  -1   1  10      227.66      301.21     28.35 o 
   0   1  10        7.51       -8.94     17.88 o 
   1   1  10      582.95      656.55     56.52 o 
   2   1  10      113.88      158.12     22.24 o 
   3   1  10       16.33       18.51     14.04 o 
   4   1  10      952.95     1022.02     38.54 o 
   5   1  10     1219.81     1266.41     45.37 o 
   6   1  10       43.79       49.21     11.88 o 
   7   1  10      772.06      768.17     35.82 o 
   8   1  10      370.18      364.31     19.91 o 
   9   1  10       61.45       61.88     15.66 o 
  10   1  10       73.64       64.67     21.89 o 
  11   1  10      466.51      399.09    104.77 o 
  12   1  10       29.90      -10.91     22.88 o 
  13   1  10      151.31      111.53     27.99 o 
  14   1  10      360.85      340.87     40.61 o 
  15   1  10      120.98       76.14     28.83 o 
  16   1  10       62.66       13.67     29.62 o 
  17   1  10      173.67      185.33     36.67 o 
 -17   2  10       69.11       67.03     34.03 o 
 -16   2  10        4.76       -2.34     33.41 o 
 -15   2  10        0.97       17.59     23.81 o 
 -14   2  10       43.04       19.63     19.12 o 
 -13   2  10       18.91        6.33     15.95 o 
 -12   2  10        1.09        5.73     14.84 o 
 -11   2  10       62.26       71.12     15.58 o 
 -10   2  10      187.17      203.57     18.12 o 
  -9   2  10       98.73      108.72     18.11 o 
  -8   2  10        9.90       -7.65     15.30 o 
  -7   2  10      126.63      146.87     19.09 o 
  -6   2  10       14.62        8.63     15.01 o 
  -5   2  10      293.54      306.50     58.29 o 
  -4   2  10      263.79      220.67     63.67 o 
  -3   2  10      351.64      293.90     55.41 o 
  -2   2  10      153.99      174.42     25.27 o 
  -1   2  10      912.93      846.61     50.31 o 
   0   2  10      178.88      209.79     27.17 o 
   1   2  10       18.28       10.23     19.60 o 
   2   2  10        1.86       -2.26     13.19 o 
   3   2  10      512.33      517.29     29.51 o 
   4   2  10      481.25      530.35     26.31 o 
   5   2  10       81.25       95.77     13.46 o 
   6   2  10      265.83      253.04     17.13 o 
   7   2  10       73.33       75.33     13.46 o 
   8   2  10        3.29        8.43     19.14 o 
   9   2  10      153.43      163.71     19.19 o 
  10   2  10      197.86      160.58     24.69 o 
  11   2  10       76.89       49.98     21.87 o 
  12   2  10       39.40       59.00     47.48 o 
  13   2  10       59.75       43.68     25.31 o 
  14   2  10        0.89       -9.49     25.32 o 
  15   2  10       19.07       -9.90     60.41 o 
  16   2  10       94.43       54.92     32.70 o 
 -15   3  10      124.19      154.30     34.31 o 
 -14   3  10       50.91       95.82     44.67 o 
 -13   3  10       66.94       83.82     45.39 o 
 -12   3  10      422.14      549.02     96.57 o 
 -11   3  10      169.42      210.84     58.18 o 
 -10   3  10       40.77       49.55     26.70 o 
  -9   3  10      486.35      554.24     44.71 o 
  -8   3  10      436.71      509.70     40.23 o 
  -7   3  10        1.84       29.10     24.86 o 
  -6   3  10      474.89      535.77     40.93 o 
  -5   3  10      838.22      775.33    120.69 o 
  -4   3  10      121.21      114.67     24.96 o 
  -3   3  10      121.31      125.20     63.59 o 
  -2   3  10      199.31      161.64     25.68 o 
  -1   3  10       40.75       54.78     23.18 o 
   0   3  10      201.39      187.57     28.11 o 
   1   3  10      844.37      895.59     53.09 o 
   2   3  10       93.55      116.72     28.69 o 
   3   3  10      349.41      393.44     25.92 o 
   4   3  10      876.72      931.95     43.59 o 
   5   3  10      606.10      653.21     31.13 o 
   6   3  10        5.29       -6.61     13.22 o 
   7   3  10      415.40      412.69     23.35 o 
   8   3  10      321.90      343.75     25.11 o 
   9   3  10        1.41       -7.84     15.68 o 
  10   3  10      367.00      327.69     31.67 o 
  11   3  10      514.84      465.34     39.73 o 
  12   3  10      107.34      116.70     26.94 o 
  13   3  10       39.74       51.11     27.11 o 
  14   3  10      243.58      219.09     48.74 o 
 -12   4  10       38.07       16.02     43.92 o 
 -11   4  10       51.03      -32.26     64.51 o 
 -10   4  10      186.88      167.42     73.09 o 
  -9   4  10      130.50      129.42     31.96 o 
  -8   4  10       13.44       58.74     30.03 o 
  -7   4  10      186.79      200.74     33.73 o 
  -6   4  10      117.59       66.38     28.91 o 
  -5   4  10        1.90       13.69     29.30 o 
  -4   4  10      549.82      508.46    168.73 o 
  -3   4  10      506.96      424.15     75.61 o 
  -2   4  10       36.67       -1.59     26.54 o 
  -1   4  10      187.73      172.08     49.36 o 
   0   4  10      697.56      771.26     84.24 o 
   1   4  10      135.83      129.92     54.83 o 
   2   4  10      174.68      147.99     21.86 o 
   3   4  10      293.13      355.38     27.45 o 
   4   4  10       55.70       51.84     19.53 o 
   5   4  10       25.47       -3.35     15.94 o 
   6   4  10      265.96      262.31     21.48 o 
   7   4  10      115.67      133.03     21.63 o 
   8   4  10       37.97       21.15     19.20 o 
   9   4  10      331.21      342.07     28.27 o 
  10   4  10      163.54      115.60     34.77 o 
  11   4  10       18.01        6.75     26.83 o 
  -6   5  10        5.22      -19.31     38.62 o 
  -5   5  10       57.55       67.84     54.32 o 
  -4   5  10        1.57      -14.89     31.61 o 
  -3   5  10        1.98        6.95     31.55 o 
  -2   5  10        0.14      -15.33     30.67 o 
  -1   5  10        3.75      -14.64     29.29 o 
   0   5  10        6.99       41.58     31.53 o 
   1   5  10        0.74      -15.34     30.68 o 
   2   5  10        0.91      -16.04     32.09 o 
   3   5  10        3.75        2.18     22.10 o 
   4   5  10        6.06        5.79     22.83 o 
   5   5  10        3.97       30.94     23.51 o 
 -16   1  11       10.85       40.77     24.42 o 
 -15   1  11        3.19      -10.51     21.03 o 
 -14   1  11      269.06      287.12     23.92 o 
 -13   1  11        1.42       -1.18     14.45 o 
 -12   1  11      355.37      375.09     22.57 o 
 -11   1  11      235.87      284.76     19.58 o 
 -10   1  11      222.94      282.44     19.65 o 
  -9   1  11      111.52      101.85     16.40 o 
  -8   1  11     1528.89     1569.91     72.39 o 
  -7   1  11      721.02      756.17     62.94 o 
  -6   1  11        4.19       -1.91     14.68 o 
  -5   1  11      153.99      181.68     19.43 o 
  -4   1  11      681.25      630.47     46.25 o 
  -3   1  11        1.81        9.67     19.70 o 
  -2   1  11      813.38      785.52     83.31 o 
  -1   1  11     1462.33     1488.59     73.68 o 
   0   1  11      330.12      337.03     29.83 o 
   1   1  11      368.95      428.81     33.29 o 
   2   1  11     1071.89     1172.81     60.41 o 
   3   1  11      291.00      348.33     28.73 o 
   4   1  11       89.00       93.78     20.14 o 
   5   1  11     1089.02     1170.54    135.08 o 
   6   1  11      501.90      487.09     28.32 o 
   7   1  11       23.34       15.67     11.94 o 
   8   1  11      333.87      360.28     20.66 o 
   9   1  11      557.05      552.26     42.06 o 
  10   1  11        8.32        6.52     20.85 o 
  11   1  11      621.81      602.83     63.01 o 
  12   1  11      830.78      775.87    128.42 o 
  13   1  11      144.93      136.48     28.53 o 
  14   1  11       26.91       -7.86     26.67 o 
  15   1  11      370.41      389.28    101.70 o 
  16   1  11      179.27      168.08     66.43 o 
 -15   2  11      199.15      200.35     30.53 o 
 -14   2  11       30.13       23.25     20.11 o 
 -13   2  11      239.39      259.01     22.08 o 
 -12   2  11      447.85      520.53     38.69 o 
 -11   2  11       96.00       69.75     16.73 o 
 -10   2  11      105.80      121.88     20.15 o 
  -9   2  11      366.02      408.79     28.12 o 
  -8   2  11       82.11       95.32     25.08 o 
  -7   2  11       52.05       61.71     26.74 o 
  -6   2  11      666.35      630.71     47.63 o 
  -5   2  11      428.39      410.12    124.55 o 
  -4   2  11      248.98      221.18     39.50 o 
  -3   2  11     1596.43     1356.56     70.52 o 
  -2   2  11      713.00      641.63     49.23 o 
  -1   2  11       27.74       33.38     22.20 o 
   0   2  11      388.78      451.11     40.76 o 
   1   2  11      576.08      570.26     55.60 o 
   2   2  11       15.41       -5.94     19.56 o 
   3   2  11      360.67      457.06     35.23 o 
   4   2  11     1267.27     1370.44     68.78 o 
   5   2  11      102.11       92.57     17.06 o 
   6   2  11      377.46      407.89     26.12 o 
   7   2  11      656.52      630.28     30.53 o 
   8   2  11      754.29      683.89     37.40 o 
   9   2  11        8.67       28.98     19.92 o 
  10   2  11      298.75      276.03     29.71 o 
  11   2  11       55.70       68.18     24.29 o 
  12   2  11        1.98      -11.18     22.36 o 
  13   2  11      206.13      211.12     31.61 o 
  14   2  11       77.02       85.91     40.61 o 
 -13   3  11       11.42      -16.85     43.58 o 
 -12   3  11        0.86        6.01     29.41 o 
 -11   3  11       26.66      -11.21     28.00 o 
 -10   3  11       93.93       47.01     39.64 o 
  -9   3  11        2.77      -14.97     29.93 o 
  -8   3  11       93.40       98.25     28.91 o 
  -7   3  11       79.65       81.72     28.00 o 
  -6   3  11       16.65       11.07     26.39 o 
  -5   3  11       12.55        1.56     29.80 o 
  -4   3  11        2.26      -12.23     24.46 o 
  -3   3  11        0.26       17.96     24.18 o 
  -2   3  11        4.91      -11.42     22.84 o 
  -1   3  11       81.53       82.69     26.95 o 
   0   3  11       41.10       54.97     25.03 o 
   1   3  11      315.91      346.73     33.91 o 
   2   3  11      134.46      145.84     27.23 o 
   3   3  11        5.71       -9.61     22.63 o 
   4   3  11        8.51       -7.24     21.86 o 
   5   3  11       78.25       62.30     17.51 o 
   6   3  11        8.03       19.14     16.60 o 
   7   3  11       63.18       50.38     17.84 o 
   8   3  11      154.60      118.77     19.69 o 
   9   3  11       32.41       23.19     18.01 o 
  10   3  11       39.67       27.73     22.17 o 
  11   3  11        2.04        0.10     23.64 o 
  12   3  11       23.94        0.60     25.73 o 
 -10   4  11      129.69      121.33     34.67 o 
  -9   4  11      227.39      347.40     41.99 o 
  -8   4  11       71.03      137.35     35.32 o 
  -7   4  11       88.83      165.31     35.74 o 
  -6   4  11      160.75      136.03     62.50 o 
  -5   4  11       10.17       -0.21     32.04 o 
  -4   4  11       72.49       47.98     30.38 o 
  -3   4  11      137.28       99.52     31.53 o 
  -2   4  11      227.96      126.29     31.64 o 
  -1   4  11       28.53       31.71     80.72 o 
   0   4  11      401.87      390.70     40.68 o 
   1   4  11      136.21      167.48     93.67 o 
   2   4  11       20.05      -14.00     28.00 o 
   3   4  11      154.22      131.85     30.58 o 
   4   4  11      174.94      202.37     32.90 o 
   5   4  11        9.50       -9.70     19.40 o 
   6   4  11       55.58       54.04     20.81 o 
   7   4  11      320.97      301.60     32.81 o 
   8   4  11       54.20      103.21     27.93 o 
   9   4  11        1.17      -11.71     23.43 o 
 -15   0  12      378.89      411.81     52.80 o 
 -14   0  12      169.97      269.40     43.55 o 
 -13   0  12        1.67        8.75     22.44 o 
 -12   0  12       67.55      122.97     24.46 o 
 -11   0  12      795.32      742.20     46.46 o 
 -10   0  12      245.27      216.91     25.97 o 
  -9   0  12      680.54      594.23    103.02 o 
  -8   0  12      441.38      433.54     34.47 o 
  -7   0  12      265.25      275.66     26.83 o 
  -6   0  12      164.92      118.04     30.31 o 
  -5   0  12     1375.32     1081.71     79.95 o 
  -4   0  12      473.03      352.13     40.69 o 
  -3   0  12        3.87      -12.37     24.74 o 
  -2   0  12     1018.74      769.97     63.70 o 
  -1   0  12      423.77      377.33     42.72 o 
   0   0  12      116.93       90.55     28.88 o 
   1   0  12      350.96      362.51     42.34 o 
   2   0  12     1104.29     1117.36     83.22 o 
   3   0  12        8.31       61.60     28.50 o 
   4   0  12     1650.86     1832.54    122.18 o 
   5   0  12      898.41      964.16     75.70 o 
   6   0  12       59.92       78.63     30.23 o 
   7   0  12      694.70      802.57     67.69 o 
   8   0  12     1534.64     1496.87    103.49 o 
   9   0  12      579.95      476.31     52.16 o 
  10   0  12       57.23       18.39     32.27 o 
  11   0  12      197.44      129.29     39.03 o 
  12   0  12       51.42       12.60     36.51 o 
  13   0  12       17.37       34.71     39.79 o 
  14   0  12      876.30      760.56     86.27 o 
 -15   1  12       19.90       17.29     24.52 o 
 -14   1  12      125.00      138.21     21.57 o 
 -13   1  12      219.57      234.11     22.06 o 
 -12   1  12        1.85        7.81     14.91 o 
 -11   1  12       59.58       54.52     15.35 o 
 -10   1  12      134.48      149.84     17.42 o 
  -9   1  12        7.48       -6.67     13.34 o 
  -8   1  12      104.49       89.32     18.22 o 
  -7   1  12      279.92      305.78     24.26 o 
  -6   1  12      348.26      334.70     24.81 o 
  -5   1  12       55.71       54.78     23.12 o 
  -4   1  12      214.20      138.26     25.53 o 
  -3   1  12       95.50      107.87     23.22 o 
  -2   1  12        9.84      -10.10     20.20 o 
  -1   1  12      572.09      555.48     39.75 o 
   0   1  12      513.19      519.46     38.20 o 
   1   1  12       57.36       55.22     21.79 o 
   2   1  12      144.35      160.96     23.43 o 
   3   1  12      469.60      496.73     34.87 o 
   4   1  12       25.68       21.90     17.99 o 
   5   1  12        2.32       -7.77     24.80 o 
   6   1  12       66.11       94.54     42.76 o 
   7   1  12       43.21       31.75     17.64 o 
   8   1  12       87.33      108.64     31.89 o 
   9   1  12      185.53      106.08     36.67 o 
  10   1  12      179.99      151.39     27.04 o 
  11   1  12        1.88       -5.74     22.59 o 
  12   1  12      101.24      100.00     27.83 o 
  13   1  12       73.87       48.49     50.86 o 
  14   1  12       15.85      -12.67     25.33 o 
 -14   2  12       14.51      -10.47     20.93 o 
 -13   2  12       15.74       10.72     17.82 o 
 -12   2  12       65.38       48.58     33.65 o 
 -11   2  12        4.54      -16.97     33.93 o 
 -10   2  12       26.44       54.95     26.74 o 
  -9   2  12       78.10      102.07     28.04 o 
  -8   2  12       55.58       73.35     26.09 o 
  -7   2  12        0.04       17.95     24.76 o 
  -6   2  12      128.68      109.47     28.52 o 
  -5   2  12       36.04       -6.25     34.33 o 
  -4   2  12       24.63        3.87     30.23 o 
  -3   2  12        6.04      -11.70     23.40 o 
  -2   2  12        8.27       23.04     24.01 o 
  -1   2  12       13.23       12.96     23.75 o 
   0   2  12       65.81       90.53     34.16 o 
   1   2  12      228.85      238.64     30.02 o 
   2   2  12       38.75       38.77     22.06 o 
   3   2  12        0.45      -10.39     20.77 o 
   4   2  12       84.10       81.19     35.27 o 
   5   2  12        5.61       -9.58     19.15 o 
   6   2  12       11.81       24.79     30.59 o 
   7   2  12        9.84       13.95     21.96 o 
   8   2  12      121.39      113.81     24.90 o 
   9   2  12       46.36        0.30     32.57 o 
  10   2  12       42.43       -4.21     35.35 o 
  11   2  12        2.73       -9.77     23.50 o 
  12   2  12       13.72       20.69     24.90 o 
  13   2  12       15.37       -3.88     25.93 o 
 -11   3  12       52.74       35.97     30.02 o 
 -10   3  12      273.83      329.23     38.05 o 
  -9   3  12       82.51       54.40     28.30 o 
  -8   3  12       72.98      113.90     32.12 o 
  -7   3  12      415.82      387.26     38.27 o 
  -6   3  12      301.60      309.86     37.35 o 
  -5   3  12        1.17      -13.89     27.78 o 
  -4   3  12      509.04      426.04     51.31 o 
  -3   3  12      803.74      688.76     49.78 o 
  -2   3  12        0.92      -13.45     26.91 o 
  -1   3  12      576.45      574.27     45.08 o 
   0   3  12      992.55      981.94     58.66 o 
   1   3  12      514.04      588.17     43.64 o 
   2   3  12       54.59       17.94     24.53 o 
   3   3  12      556.94      588.15     42.74 o 
   4   3  12      267.83      284.85     56.09 o 
   5   3  12        2.81      -11.35     39.49 o 
   6   3  12      401.07      354.54     33.65 o 
   7   3  12      295.24      232.06     41.52 o 
   8   3  12        0.47        8.61     22.93 o 
   9   3  12      287.66      217.13     42.34 o 
  10   3  12      411.01      334.20     49.64 o 
  -7   4  12       36.91       26.26     33.14 o 
  -6   4  12       59.15       29.95     33.54 o 
  -5   4  12      155.76      114.64     34.12 o 
  -4   4  12       11.12       24.68     31.81 o 
  -3   4  12        0.47      -14.42     28.83 o 
  -2   4  12       80.28       59.33     35.89 o 
  -1   4  12       51.64       30.27     31.10 o 
   0   4  12       21.18      -14.52     29.05 o 
   1   4  12       88.64       94.34     32.87 o 
   2   4  12       48.81       50.74     49.39 o 
   3   4  12       31.57       15.49     30.25 o 
   4   4  12       94.75       71.68     30.94 o 
   5   4  12      189.18      196.82     33.88 o 
   6   4  12        1.52        2.89     27.39 o 
 -13   1  13       95.26      107.95     18.45 o 
 -12   1  13      358.89      372.13     24.44 o 
 -11   1  13       57.51       49.44     16.70 o 
 -10   1  13       19.66        1.27     18.28 o 
  -9   1  13      165.47      148.28     22.90 o 
  -8   1  13       44.71       34.85     24.17 o 
  -7   1  13       97.15      107.03     28.05 o 
  -6   1  13      309.24      327.27     32.08 o 
  -5   1  13      318.43      321.80     70.64 o 
  -4   1  13       45.51        9.83     21.74 o 
  -3   1  13      961.18      756.08     47.41 o 
  -2   1  13      538.73      526.45     59.53 o 
  -1   1  13       37.91       76.99     23.64 o 
   0   1  13       94.30       81.81     23.93 o 
   1   1  13      667.07      679.03     45.60 o 
   2   1  13       61.97       56.95     21.44 o 
   3   1  13      264.41      280.46     28.51 o 
   4   1  13      494.57      493.44     73.86 o 
   5   1  13      275.17      231.61     48.38 o 
   6   1  13       11.29       -9.31     18.62 o 
   7   1  13      446.37      430.49     76.00 o 
 -11   2  13      385.25      429.79     40.39 o 
 -10   2  13      276.69      314.28     36.80 o 
  -9   2  13        4.72      -19.48     38.96 o 
  -8   2  13      366.13      418.38     40.29 o 
  -7   2  13      464.17      517.58     42.86 o 
  -6   2  13       33.83       63.61     34.84 o 
  -5   2  13      105.41      125.48     28.71 o 
  -4   2  13      362.90      263.34     75.77 o 
  -3   2  13       60.77       13.63     24.08 o 
  -2   2  13       67.34       66.38     27.61 o 
  -1   2  13      438.26      462.58     39.81 o 
   0   2  13      133.60       98.99     28.03 o 
   1   2  13      227.02      232.18     41.31 o 
   2   2  13      664.60      721.90     48.68 o 
   3   2  13      414.44      420.52     36.68 o 
   4   2  13       17.84        6.48     21.78 o 
   5   2  13      433.42      434.77     67.31 o 
   6   2  13      208.63      227.27     28.59 o 
   7   2  13        0.39       26.77     32.08 o 
   8   2  13      429.36      400.57     49.41 o 
  -8   3  13       21.33       54.27     30.99 o 
  -7   3  13        0.34      -13.90     27.80 o 
  -6   3  13       27.07       -4.25     42.48 o 
  -5   3  13       30.36       35.23     28.56 o 
  -4   3  13       10.76      -14.41     28.82 o 
  -3   3  13        9.72      -14.05     28.11 o 
  -2   3  13       48.74      109.49     44.41 o 
  -1   3  13       30.06       62.46     29.09 o 
   0   3  13        9.66        0.64     26.65 o 
   1   3  13        9.97       -7.54     25.73 o 
   2   3  13        6.67        6.37     29.11 o 
   3   3  13        6.38      -12.17     24.34 o 
   4   3  13       43.82       66.33     27.16 o 
   5   3  13        0.11      -10.19     26.81 o 
   6   3  13       10.32      -13.22     26.44 o 
   7   3  13        1.00      -16.47     32.94 o 
 -11   0  14      211.46      236.36     31.64 o 
 -10   0  14      557.59      666.49     47.34 o 
  -9   0  14      101.34      230.44     47.04 o 
  -8   0  14       18.92       -6.43     36.21 o 
  -7   0  14      418.08      543.51     60.47 o 
  -6   0  14      461.34      451.11     55.24 o 
  -5   0  14        0.33      -16.26     32.53 o 
  -4   0  14      424.21      373.01     48.62 o 
  -3   0  14      324.69      375.22     50.77 o 
  -2   0  14       19.03      -16.75     33.51 o 
  -1   0  14      358.05      450.96     54.53 o 
   0   0  14     1257.82     1262.41     94.69 o 
   1   0  14      331.90      465.18     54.49 o 
   2   0  14      136.58      210.93     41.48 o 
   3   0  14      310.46      395.49     51.59 o 
   4   0  14      288.87      285.72     46.03 o 
   5   0  14        3.02       28.20     33.36 o 
   6   0  14      339.35      387.03     48.92 o 
   7   0  14       90.57      143.73     36.74 o 
 -10   1  14       52.74       63.02     36.91 o 
  -9   1  14        0.75        3.11     19.32 o 
  -8   1  14       91.63       77.89     20.79 o 
  -7   1  14       99.96       70.36     27.22 o 
  -6   1  14        6.43       -1.34     28.34 o 
  -5   1  14      105.02       52.55     25.09 o 
  -4   1  14      162.47       50.50     23.43 o 
  -3   1  14        0.10      -11.69     23.37 o 
  -2   1  14      188.53      172.00     27.89 o 
  -1   1  14      163.93      148.11     51.31 o 
   0   1  14       62.48       59.86     23.90 o 
   1   1  14       31.24        0.22     21.96 o 
   2   1  14       87.94       81.64     45.30 o 
   3   1  14        0.69        0.32     21.14 o 
   4   1  14       96.45       65.24     22.36 o 
   5   1  14      379.49      396.69     33.78 o 
   6   1  14      135.30      158.51     24.47 o 
   7   1  14       31.02       -3.72     32.27 o 
  -8   2  14        0.47       20.70     28.63 o 
  -7   2  14        3.83      -12.23     27.53 o 
  -6   2  14       78.14       53.48     29.49 o 
  -5   2  14        0.01       25.68     31.81 o 
  -4   2  14      158.87      174.61     33.32 o 
  -3   2  14       34.27       14.12     25.99 o 
  -2   2  14       77.05       47.90     40.48 o 
  -1   2  14        4.08       28.38     27.56 o 
   0   2  14      188.82      199.78     31.20 o 
   1   2  14       42.78       63.90     26.96 o 
   2   2  14        2.43       22.69     26.00 o 
   3   2  14        4.29       19.85     31.06 o 
   4   2  14       69.70       48.44     24.61 o 
   5   2  14        5.29      -15.19     32.55 o 
   6   2  14      117.10      127.37     25.82 o 
   7   2  14       92.86       92.92     37.45 o 
  -2   3  14      197.24      172.42     36.40 o 
  -1   3  14      126.69      188.55     34.34 o 
   0   3  14        1.55       -8.75     29.74 o 
   1   3  14      104.38       80.98     31.14 o 
   2   3  14      128.76      171.25     32.85 o 
  -6   1  15       51.06      -10.80     31.25 o 
  -5   1  15       14.13      -12.97     25.94 o 
  -4   1  15       54.49       25.50     34.00 o 
  -3   1  15       83.86       23.65     46.65 o 
  -2   1  15       15.08      -12.04     24.07 o 
  -1   1  15      209.37      198.65     31.26 o 
   0   1  15       57.37       44.41     31.14 o 
   1   1  15       22.25       16.66     24.21 o 
   2   1  15      262.89      311.84     33.27 o 
   3   1  15      204.00      235.82     29.74 o 
   4   1  15        0.51       14.64     22.43 o 
   5   1  15      138.80      103.01     25.42 o 
  -1   2  15       40.63       69.64     41.33 o 
   0   2  15       68.08       94.63     30.02 o 
   1   2  15      350.87      398.03     39.38 o 
                                                 
